# Supplementary material for: Th1 cells are dispensable for primary clearance of Chlamydia from the female reproductive tract of mice
Source: PLoS Pathog. 2022 Feb 23;18(2):e1010333. doi: 10.1371/journal.ppat.1010333 (PMC8901068; doi:10.1371/journal.ppat.1010333)
Supplement: S1 Table — Raw data is available in NCBI’s Gene Expression Omnibus and are accessible through GEO Series accession number GSE193909. LogFC is the log2 fold change with the Tbx21-/- samples as the numerator of the fold change. AveExpr is the average expression across all samples in log2 counts per million reads. P.Value is the raw p-value from the test that the log fold change differs from 0. Adj.P.Val is the Benjamini-Hochberg false discovery rate adjusted p-value. (XLSX) [file ppat.1010333.s003.xlsx]

## Sheet: Sheet1
Gene.stable.ID	Gene.name	logFC	AveExpr	P.Value	adj.P.Val	Gene.description
ENSMUSG00000027368	Dusp2	-3.00731	8.37629	1.18909e-14	8.03228e-11	dual specificity phosphatase 2 [Source:MGI Symbol;Acc:MGI:101911]
ENSMUSG00000035042	Ccl5	-3.86581	7.45488	1.55423e-14	8.03228e-11	chemokine (C-C motif) ligand 5 [Source:MGI Symbol;Acc:MGI:98262]
ENSMUSG00000018341	Il12rb2	-4.89392	6.7243	3.25657e-14	1.122e-10	interleukin 12 receptor, beta 2 [Source:MGI Symbol;Acc:MGI:1270861]
ENSMUSG00000022584	Ly6c2	-4.95929	5.963	1.78725e-12	4.61827e-09	lymphocyte antigen 6 complex, locus C2 [Source:MGI Symbol;Acc:MGI:3712069]
ENSMUSG00000029530	Ccr9	4.2585	4.88893	4.5596e-12	9.4256e-09	chemokine (C-C motif) receptor 9 [Source:MGI Symbol;Acc:MGI:1341902]
ENSMUSG00000050232	Cxcr3	-6.71672	5.08577	2.9424e-11	5.06877e-08	chemokine (C-X-C motif) receptor 3 [Source:MGI Symbol;Acc:MGI:1277207]
ENSMUSG00000022014	Epsti1	-1.77824	8.52204	4.73379e-11	6.98977e-08	epithelial stromal interaction 1 (breast) [Source:MGI Symbol;Acc:MGI:1915168]
ENSMUSG00000001700	Gramd3	-1.9425	8.77611	6.70205e-11	7.89716e-08	GRAM domain containing 3 [Source:MGI Symbol;Acc:MGI:1914815]
ENSMUSG00000004612	Nkg7	-5.95641	5.86159	6.8764e-11	7.89716e-08	natural killer cell group 7 sequence [Source:MGI Symbol;Acc:MGI:1931250]
ENSMUSG00000054072	Iigp1	1.96099	7.56474	8.47208e-11	8.75674e-08	interferon inducible GTPase 1 [Source:MGI Symbol;Acc:MGI:1926259]
ENSMUSG00000005125	Ndrg1	2.75869	6.13464	1.02376e-10	9.61965e-08	N-myc downstream regulated gene 1 [Source:MGI Symbol;Acc:MGI:1341799]
ENSMUSG00000001444	Tbx21	-3.79041	5.67327	3.2372e-10	2.78831e-07	T-box 21 [Source:MGI Symbol;Acc:MGI:1888984]
ENSMUSG00000042284	Itga1	-7.31783	4.35835	4.58071e-10	3.64202e-07	integrin alpha 1 [Source:MGI Symbol;Acc:MGI:96599]
ENSMUSG00000055170	Ifng	-1.90945	8.31595	5.79247e-10	4.2765e-07	interferon gamma [Source:MGI Symbol;Acc:MGI:107656]
ENSMUSG00000030167	Klrc1	-3.32145	5.66031	1.20721e-09	8.31848e-07	killer cell lectin-like receptor subfamily C, member 1 [Source:MGI Symbol;Acc:MGI:1336161]
ENSMUSG00000024910	Ctsw	-4.08911	5.14834	1.70295e-09	1.07337e-06	cathepsin W [Source:MGI Symbol;Acc:MGI:1338045]
ENSMUSG00000079227	Ccr5	-3.6282	6.13852	1.76541e-09	1.07337e-06	chemokine (C-C motif) receptor 5 [Source:MGI Symbol;Acc:MGI:107182]
ENSMUSG00000022864	D16Ertd472e	1.27675	9.59986	2.9643e-09	1.68709e-06	DNA segment, Chr 16, ERATO Doi 472, expressed [Source:MGI Symbol;Acc:MGI:1196400]
ENSMUSG00000027381	Bcl2l11	-1.79084	8.12203	3.10126e-09	1.68709e-06	BCL2-like 11 (apoptosis facilitator) [Source:MGI Symbol;Acc:MGI:1197519]
ENSMUSG00000059325	Hopx	-2.1364	7.13257	7.38472e-09	3.81642e-06	HOP homeobox [Source:MGI Symbol;Acc:MGI:1916782]
ENSMUSG00000026073	Il1r2	3.24787	6.31455	9.86717e-09	4.85653e-06	interleukin 1 receptor, type II [Source:MGI Symbol;Acc:MGI:96546]
ENSMUSG00000028381	Ugcg	-2.01466	6.48823	1.3926e-08	6.5427e-06	UDP-glucose ceramide glucosyltransferase [Source:MGI Symbol;Acc:MGI:1332243]
ENSMUSG00000028064	Sema4a	-2.48376	6.12943	1.45998e-08	6.561e-06	sema domain, immunoglobulin domain (Ig), transmembrane domain (TM) and short cytoplasmic domain, (semaphorin) 4A [Source:MGI Symbol;Acc:MGI:107560]
ENSMUSG00000079339	Ifit1bl1	-2.72322	5.09636	2.29392e-08	9.87915e-06	interferon induced protein with tetratricpeptide repeats 1B like 1 [Source:MGI Symbol;Acc:MGI:3650685]
ENSMUSG00000044468	Tent5c	-1.73202	6.97118	2.7183e-08	1.12385e-05	terminal nucleotidyltransferase 5C [Source:MGI Symbol;Acc:MGI:1921895]
ENSMUSG00000045827	Serpinb9	-1.81981	7.53407	2.89362e-08	1.15033e-05	serine (or cysteine) peptidase inhibitor, clade B, member 9 [Source:MGI Symbol;Acc:MGI:106603]
ENSMUSG00000034459	Ifit1	-2.14172	6.32106	3.69253e-08	1.41355e-05	interferon-induced protein with tetratricopeptide repeats 1 [Source:MGI Symbol;Acc:MGI:99450]
ENSMUSG00000053641	Dennd4a	-1.44221	8.39386	5.43527e-08	2.00639e-05	DENN/MADD domain containing 4A [Source:MGI Symbol;Acc:MGI:2142979]
ENSMUSG00000042842	Serpinb6b	-1.99673	6.15175	6.26509e-08	2.23296e-05	serine (or cysteine) peptidase inhibitor, clade B, member 6b [Source:MGI Symbol;Acc:MGI:894688]
ENSMUSG00000018541	Cwc25	1.72929	7.40873	8.76432e-08	2.93825e-05	CWC25 spliceosome-associated protein [Source:MGI Symbol;Acc:MGI:1914730]
ENSMUSG00000048534	Jaml	-2.59881	5.17545	8.81247e-08	2.93825e-05	junction adhesion molecule like [Source:MGI Symbol;Acc:MGI:2685484]
ENSMUSG00000002885	Adgre5	-1.3654	7.35928	9.74387e-08	3.14727e-05	adhesion G protein-coupled receptor E5 [Source:MGI Symbol;Acc:MGI:1347095]
ENSMUSG00000001542	Ell2	1.6085	7.87351	1.09941e-07	3.44348e-05	elongation factor RNA polymerase II 2 [Source:MGI Symbol;Acc:MGI:2183438]
ENSMUSG00000036256	Igfbp7	2.49669	5.70132	1.20423e-07	3.66085e-05	insulin-like growth factor binding protein 7 [Source:MGI Symbol;Acc:MGI:1352480]
ENSMUSG00000025997	Ikzf2	-1.65645	6.98574	1.25462e-07	3.70507e-05	IKAROS family zinc finger 2 [Source:MGI Symbol;Acc:MGI:1342541]
ENSMUSG00000020205	Phlda1	1.2206	8.50042	1.42496e-07	4.09121e-05	pleckstrin homology like domain, family A, member 1 [Source:MGI Symbol;Acc:MGI:1096880]
ENSMUSG00000028266	Lmo4	1.97087	5.37392	1.85767e-07	5.17529e-05	LIM domain only 4 [Source:MGI Symbol;Acc:MGI:109360]
ENSMUSG00000026830	Ermn	1.63722	6.74561	1.90268e-07	5.17529e-05	ermin, ERM-like protein [Source:MGI Symbol;Acc:MGI:1925017]
ENSMUSG00000044258	Ctla2a	-1.40224	8.08427	2.12484e-07	5.56138e-05	cytotoxic T lymphocyte-associated protein 2 alpha [Source:MGI Symbol;Acc:MGI:88554]
ENSMUSG00000026475	Rgs16	-2.20029	5.51492	2.15224e-07	5.56138e-05	regulator of G-protein signaling 16 [Source:MGI Symbol;Acc:MGI:108407]
ENSMUSG00000047867	Gimap6	-1.3164	7.66093	2.61214e-07	6.58514e-05	GTPase, IMAP family member 6 [Source:MGI Symbol;Acc:MGI:1918876]
ENSMUSG00000037847	Nmrk1	1.59889	6.86787	3.42724e-07	8.43427e-05	nicotinamide riboside kinase 1 [Source:MGI Symbol;Acc:MGI:2147434]
ENSMUSG00000075284	Wipf1	-1.39393	8.2793	3.60331e-07	8.66136e-05	WAS/WASL interacting protein family, member 1 [Source:MGI Symbol;Acc:MGI:2178801]
ENSMUSG00000047898	Ccr4	2.64219	4.87759	3.90183e-07	9.16576e-05	chemokine (C-C motif) receptor 4 [Source:MGI Symbol;Acc:MGI:107824]
ENSMUSG00000020641	Rsad2	-2.40731	5.91042	4.12761e-07	9.40482e-05	radical S-adenosyl methionine domain containing 2 [Source:MGI Symbol;Acc:MGI:1929628]
ENSMUSG00000037849	Ifi206	-1.95809	5.78686	4.18558e-07	9.40482e-05	interferon activated gene 206 [Source:MGI Symbol;Acc:MGI:3646410]
ENSMUSG00000049516	Spty2d1	1.13636	8.55988	4.51412e-07	9.92723e-05	SPT2 chromatin protein domain containing 1 [Source:MGI Symbol;Acc:MGI:2142062]
ENSMUSG00000032776	Mctp2	-3.2655	4.05101	5.07005e-07	0.000109175	multiple C2 domains, transmembrane 2 [Source:MGI Symbol;Acc:MGI:2685335]
ENSMUSG00000034006	Pqlc1	1.40294	7.30811	5.87547e-07	0.000123936	PQ loop repeat containing 1 [Source:MGI Symbol;Acc:MGI:1914193]
ENSMUSG00000000817	Fasl	-1.73994	6.08501	6.77286e-07	0.000140009	Fas ligand (TNF superfamily, member 6) [Source:MGI Symbol;Acc:MGI:99255]
ENSMUSG00000035356	Nfkbiz	-1.05217	8.90278	6.97902e-07	0.000141442	nuclear factor of kappa light polypeptide gene enhancer in B cells inhibitor, zeta [Source:MGI Symbol;Acc:MGI:1931595]
ENSMUSG00000019726	Lyst	-1.57229	5.83451	7.39756e-07	0.000147041	lysosomal trafficking regulator [Source:MGI Symbol;Acc:MGI:107448]
ENSMUSG00000023132	Gzma	-2.22457	5.22402	9.08268e-07	0.000177129	granzyme A [Source:MGI Symbol;Acc:MGI:109266]
ENSMUSG00000030165	Klrd1	-3.25547	4.51081	9.40249e-07	0.000179971	killer cell lectin-like receptor, subfamily D, member 1 [Source:MGI Symbol;Acc:MGI:1196275]
ENSMUSG00000070691	Runx3	1.07178	8.44356	1.01481e-06	0.000190711	runt related transcription factor 3 [Source:MGI Symbol;Acc:MGI:102672]
ENSMUSG00000005124	Ccn4	2.46682	4.95575	1.04815e-06	0.000193459	cellular communication network factor 4 [Source:MGI Symbol;Acc:MGI:1197008]
ENSMUSG00000023367	Tmem176a	2.95021	5.32889	1.09409e-06	0.000198395	transmembrane protein 176A [Source:MGI Symbol;Acc:MGI:1913308]
ENSMUSG00000057329	Bcl2	-1.45028	6.05547	1.21595e-06	0.000216691	B cell leukemia/lymphoma 2 [Source:MGI Symbol;Acc:MGI:88138]
ENSMUSG00000031880	Rrad	1.49533	6.13251	1.33034e-06	0.000233057	Ras-related associated with diabetes [Source:MGI Symbol;Acc:MGI:1930943]
ENSMUSG00000049313	Sorl1	-1.08527	8.02313	1.35521e-06	0.000233088	sortilin-related receptor, LDLR class A repeats-containing [Source:MGI Symbol;Acc:MGI:1202296]
ENSMUSG00000026721	Rabgap1l	-1.05843	7.55463	1.39746e-06	0.000233088	RAB GTPase activating protein 1-like [Source:MGI Symbol;Acc:MGI:1352507]
ENSMUSG00000030921	Trim30a	-1.07184	8.34586	1.39817e-06	0.000233088	tripartite motif-containing 30A [Source:MGI Symbol;Acc:MGI:98178]
ENSMUSG00000057530	Ece1	1.87376	6.53065	1.56323e-06	0.000256469	endothelin converting enzyme 1 [Source:MGI Symbol;Acc:MGI:1101357]
ENSMUSG00000039264	Gimap3	-1.25126	6.75872	1.71917e-06	0.000277646	GTPase, IMAP family member 3 [Source:MGI Symbol;Acc:MGI:1932723]
ENSMUSG00000037999	Arap2	-0.901336	9.35964	1.75789e-06	0.000279532	ArfGAP with RhoGAP domain, ankyrin repeat and PH domain 2 [Source:MGI Symbol;Acc:MGI:2684416]
ENSMUSG00000014599	Csf1	-2.93252	4.60551	1.79454e-06	0.000281037	colony stimulating factor 1 (macrophage) [Source:MGI Symbol;Acc:MGI:1339753]
ENSMUSG00000045932	Ifit2	-3.20358	3.83387	1.99111e-06	0.000303295	interferon-induced protein with tetratricopeptide repeats 2 [Source:MGI Symbol;Acc:MGI:99449]
ENSMUSG00000031132	Cd40lg	1.28165	7.49366	1.99536e-06	0.000303295	CD40 ligand [Source:MGI Symbol;Acc:MGI:88337]
ENSMUSG00000022372	Sla	0.86903	9.72373	2.04907e-06	0.000304179	src-like adaptor [Source:MGI Symbol;Acc:MGI:104295]
ENSMUSG00000048490	Nrip1	1.03539	8.36885	2.06004e-06	0.000304179	nuclear receptor interacting protein 1 [Source:MGI Symbol;Acc:MGI:1315213]
ENSMUSG00000024639	Gnaq	1.81174	5.47795	2.31306e-06	0.000333621	guanine nucleotide binding protein, alpha q polypeptide [Source:MGI Symbol;Acc:MGI:95776]
ENSMUSG00000029810	Tmem176b	2.94915	5.62796	2.32399e-06	0.000333621	transmembrane protein 176B [Source:MGI Symbol;Acc:MGI:1916348]
ENSMUSG00000044167	Foxo1	0.977893	8.74842	2.48736e-06	0.000345533	forkhead box O1 [Source:MGI Symbol;Acc:MGI:1890077]
ENSMUSG00000016529	Il10	-2.92824	3.87309	2.51538e-06	0.000345533	interleukin 10 [Source:MGI Symbol;Acc:MGI:96537]
ENSMUSG00000000386	Mx1	-3.35802	4.4183	2.56021e-06	0.000345533	MX dynamin-like GTPase 1 [Source:MGI Symbol;Acc:MGI:97243]
ENSMUSG00000026615	Eprs	1.20185	8.38734	2.62743e-06	0.000345533	glutamyl-prolyl-tRNA synthetase [Source:MGI Symbol;Acc:MGI:97838]
ENSMUSG00000042385	Gzmk	-5.68105	3.57926	2.62948e-06	0.000345533	granzyme K [Source:MGI Symbol;Acc:MGI:1298232]
ENSMUSG00000007891	Ctsd	-1.22723	7.21542	2.63323e-06	0.000345533	cathepsin D [Source:MGI Symbol;Acc:MGI:88562]
ENSMUSG00000042379	Esm1	-4.58671	3.21741	2.64097e-06	0.000345533	endothelial cell-specific molecule 1 [Source:MGI Symbol;Acc:MGI:1918940]
ENSMUSG00000073489	Ifi204	-2.23814	4.91319	2.71702e-06	0.000351039	interferon activated gene 204 [Source:MGI Symbol;Acc:MGI:96429]
ENSMUSG00000061887	Ssbp3	1.26297	6.48829	3.11266e-06	0.000397191	single-stranded DNA binding protein 3 [Source:MGI Symbol;Acc:MGI:1919725]
ENSMUSG00000029084	Cd38	-2.75412	4.34256	3.15417e-06	0.000397579	CD38 antigen [Source:MGI Symbol;Acc:MGI:107474]
ENSMUSG00000090942	F830016B08Rik	4.35909	2.35561	4.05539e-06	0.000505019	RIKEN cDNA F830016B08 gene [Source:MGI Symbol;Acc:MGI:3588218]
ENSMUSG00000073008	Gpr174	-1.42636	6.36641	4.26468e-06	0.000524758	G protein-coupled receptor 174 [Source:MGI Symbol;Acc:MGI:2685222]
ENSMUSG00000029378	Areg	1.5023	6.24395	4.48544e-06	0.000545429	amphiregulin [Source:MGI Symbol;Acc:MGI:88068]
ENSMUSG00000072620	Slfn2	-0.938746	8.56157	4.71455e-06	0.000566623	schlafen 2 [Source:MGI Symbol;Acc:MGI:1313258]
ENSMUSG00000026104	Stat1	1.0355	8.30761	4.79738e-06	0.000569951	signal transducer and activator of transcription 1 [Source:MGI Symbol;Acc:MGI:103063]
ENSMUSG00000047735	Samd9l	-1.4253	6.2764	5.46517e-06	0.000641909	sterile alpha motif domain containing 9-like [Source:MGI Symbol;Acc:MGI:1343184]
ENSMUSG00000028630	Dyrk2	-1.2788	6.86626	6.05697e-06	0.000703425	dual-specificity tyrosine-(Y)-phosphorylation regulated kinase 2 [Source:MGI Symbol;Acc:MGI:1330301]
ENSMUSG00000054435	Gimap4	-1.13012	7.79785	6.13561e-06	0.000704641	GTPase, IMAP family member 4 [Source:MGI Symbol;Acc:MGI:1349656]
ENSMUSG00000022555	Dgat1	1.09007	9.16882	6.41617e-06	0.000728764	diacylglycerol O-acyltransferase 1 [Source:MGI Symbol;Acc:MGI:1333825]
ENSMUSG00000023903	Mmp25	3.97401	3.62878	6.62733e-06	0.000744566	matrix metallopeptidase 25 [Source:MGI Symbol;Acc:MGI:2443938]
ENSMUSG00000115681	Gm2682	-2.19429	5.08837	6.87719e-06	0.00076433	predicted gene 2682 [Source:MGI Symbol;Acc:MGI:3780851]
ENSMUSG00000039899	Fgl2	1.39864	7.77267	7.70735e-06	0.000829284	fibrinogen-like protein 2 [Source:MGI Symbol;Acc:MGI:103266]
ENSMUSG00000034472	Rasd2	-5.32249	1.40935	7.75107e-06	0.000829284	RASD family, member 2 [Source:MGI Symbol;Acc:MGI:1922391]
ENSMUSG00000039943	Plcb4	2.6274	4.35486	7.76142e-06	0.000829284	phospholipase C, beta 4 [Source:MGI Symbol;Acc:MGI:107464]
ENSMUSG00000005533	Igf1r	1.68717	5.17166	7.78256e-06	0.000829284	insulin-like growth factor I receptor [Source:MGI Symbol;Acc:MGI:96433]
ENSMUSG00000027508	Pag1	-1.411	6.22573	8.2367e-06	0.00086872	phosphoprotein associated with glycosphingolipid microdomains 1 [Source:MGI Symbol;Acc:MGI:2443160]
ENSMUSG00000021728	Emb	0.835155	10.5467	8.47772e-06	0.000885108	embigin [Source:MGI Symbol;Acc:MGI:95321]
ENSMUSG00000041046	Ramp3	1.83413	8.02051	8.70493e-06	0.000899741	receptor (calcitonin) activity modifying protein 3 [Source:MGI Symbol;Acc:MGI:1860292]
ENSMUSG00000025795	Rassf3	1.77266	5.70587	9.53927e-06	0.000976217	Ras association (RalGDS/AF-6) domain family member 3 [Source:MGI Symbol;Acc:MGI:2179722]
ENSMUSG00000028521	Slc35d1	1.52785	6.42301	1.00833e-05	0.00102177	solute carrier family 35 (UDP-glucuronic acid/UDP-N-acetylgalactosamine dual transporter), member D1 [Source:MGI Symbol;Acc:MGI:2140361]
ENSMUSG00000050350	Gpr18	-2.71255	4.33713	1.08482e-05	0.00108862	G protein-coupled receptor 18 [Source:MGI Symbol;Acc:MGI:107859]
ENSMUSG00000031628	Casp3	-1.21304	6.84274	1.12294e-05	0.00111603	caspase 3 [Source:MGI Symbol;Acc:MGI:107739]
ENSMUSG00000066677	Ifi208	-1.44862	5.49202	1.17307e-05	0.00115475	interferon activated gene 208 [Source:MGI Symbol;Acc:MGI:2442822]
ENSMUSG00000111118	Gm6545	-3.13081	3.41626	1.20151e-05	0.00117159	predicted gene 6545 [Source:MGI Symbol;Acc:MGI:3643874]
ENSMUSG00000003949	Hlf	1.60487	5.36901	1.22814e-05	0.00118636	hepatic leukemia factor [Source:MGI Symbol;Acc:MGI:96108]
ENSMUSG00000044867	Gimap1os	-1.79991	5.40368	1.28209e-05	0.00122701	GTPase, IMAP family member 1, opposite strand [Source:MGI Symbol;Acc:MGI:3781523]
ENSMUSG00000039981	Zc3h12d	-1.56431	5.21395	1.43682e-05	0.00136247	zinc finger CCCH type containing 12D [Source:MGI Symbol;Acc:MGI:3045313]
ENSMUSG00000043263	Ifi209	-1.08508	6.71362	1.46107e-05	0.00137287	interferon activated gene 209 [Source:MGI Symbol;Acc:MGI:2138243]
ENSMUSG00000032688	Malt1	-1.16812	7.322	1.49386e-05	0.00139104	MALT1 paracaspase [Source:MGI Symbol;Acc:MGI:2445027]
ENSMUSG00000039959	Hip1	-1.36808	5.57872	1.5106e-05	0.00139406	huntingtin interacting protein 1 [Source:MGI Symbol;Acc:MGI:1099804]
ENSMUSG00000070501	Ifi214	-2.09021	4.85751	1.58183e-05	0.00144689	interferon activated gene 214 [Source:MGI Symbol;Acc:MGI:3584522]
ENSMUSG00000024074	Crim1	-1.67722	5.38825	1.69691e-05	0.00153853	cysteine rich transmembrane BMP regulator 1 (chordin like) [Source:MGI Symbol;Acc:MGI:1354756]
ENSMUSG00000025076	Casp7	-2.37696	3.7136	1.96792e-05	0.00176873	caspase 7 [Source:MGI Symbol;Acc:MGI:109383]
ENSMUSG00000056290	Ms4a4b	-0.664568	10.8998	2.00996e-05	0.0017828	membrane-spanning 4-domains, subfamily A, member 4B [Source:MGI Symbol;Acc:MGI:1913083]
ENSMUSG00000015437	Gzmb	-1.95618	6.82437	2.01807e-05	0.0017828	granzyme B [Source:MGI Symbol;Acc:MGI:109267]
ENSMUSG00000032009	Sesn3	-1.0617	7.12949	2.14126e-05	0.0018756	sestrin 3 [Source:MGI Symbol;Acc:MGI:1922997]
ENSMUSG00000043088	Il17re	2.06625	5.42584	2.17526e-05	0.00187784	interleukin 17 receptor E [Source:MGI Symbol;Acc:MGI:1889371]
ENSMUSG00000024164	C3	1.51895	6.525	2.18015e-05	0.00187784	complement component 3 [Source:MGI Symbol;Acc:MGI:88227]
ENSMUSG00000059336	Slc14a1	-4.71633	1.62033	2.19926e-05	0.00187864	solute carrier family 14 (urea transporter), member 1 [Source:MGI Symbol;Acc:MGI:1351654]
ENSMUSG00000041515	Irf8	-1.56845	5.67884	2.26607e-05	0.0019062	interferon regulatory factor 8 [Source:MGI Symbol;Acc:MGI:96395]
ENSMUSG00000043505	Gimap5	-1.30749	6.41132	2.27396e-05	0.0019062	GTPase, IMAP family member 5 [Source:MGI Symbol;Acc:MGI:2442232]
ENSMUSG00000020592	Sdc1	6.28213	0.563207	2.28685e-05	0.0019062	syndecan 1 [Source:MGI Symbol;Acc:MGI:1349162]
ENSMUSG00000026536	Ifi211	-2.4423	4.80708	2.37507e-05	0.0019639	interferon activated gene 211 [Source:MGI Symbol;Acc:MGI:3041120]
ENSMUSG00000038866	Zcchc2	-1.13854	6.40714	2.39995e-05	0.00196872	zinc finger, CCHC domain containing 2 [Source:MGI Symbol;Acc:MGI:2444114]
ENSMUSG00000026395	Ptprc	-0.657672	10.6639	2.49744e-05	0.00203256	protein tyrosine phosphatase, receptor type, C [Source:MGI Symbol;Acc:MGI:97810]
ENSMUSG00000056737	Capg	1.57831	5.24498	2.74719e-05	0.00220031	capping protein (actin filament), gelsolin-like [Source:MGI Symbol;Acc:MGI:1098259]
ENSMUSG00000074896	Ifit3	-2.90174	3.90653	2.77364e-05	0.00220031	interferon-induced protein with tetratricopeptide repeats 3 [Source:MGI Symbol;Acc:MGI:1101055]
ENSMUSG00000029178	Klf3	-1.13571	6.40552	2.78545e-05	0.00220031	Kruppel-like factor 3 (basic) [Source:MGI Symbol;Acc:MGI:1342773]
ENSMUSG00000078853	Igtp	0.779802	9.35745	2.7887e-05	0.00220031	interferon gamma induced GTPase [Source:MGI Symbol;Acc:MGI:107729]
ENSMUSG00000054404	Slfn5	-1.74748	5.2561	2.94797e-05	0.00228712	schlafen 5 [Source:MGI Symbol;Acc:MGI:1329004]
ENSMUSG00000038418	Egr1	-0.879109	8.17669	2.97572e-05	0.00228712	early growth response 1 [Source:MGI Symbol;Acc:MGI:95295]
ENSMUSG00000022353	Mtss1	1.54135	5.3354	2.97808e-05	0.00228712	MTSS I-BAR domain containing 1 [Source:MGI Symbol;Acc:MGI:2384818]
ENSMUSG00000033174	Mgll	3.0355	3.00583	2.98724e-05	0.00228712	monoglyceride lipase [Source:MGI Symbol;Acc:MGI:1346042]
ENSMUSG00000090272	Mndal	-0.805552	9.00143	3.0464e-05	0.00231526	myeloid nuclear differentiation antigen like [Source:MGI Symbol;Acc:MGI:3780953]
ENSMUSG00000026193	Fn1	2.68565	3.61596	3.08843e-05	0.00233007	fibronectin 1 [Source:MGI Symbol;Acc:MGI:95566]
ENSMUSG00000117123	Gm49890	3.96467	2.46481	3.1302e-05	0.00234447	predicted gene, 49890 [Source:MGI Symbol;Acc:MGI:6270578]
ENSMUSG00000030287	Itpr2	0.910102	7.5496	3.21885e-05	0.00239352	inositol 1,4,5-triphosphate receptor 2 [Source:MGI Symbol;Acc:MGI:99418]
ENSMUSG00000003882	Il7r	0.754421	9.56308	3.42663e-05	0.00252983	interleukin 7 receptor [Source:MGI Symbol;Acc:MGI:96562]
ENSMUSG00000040998	Npnt	5.80862	0.914615	3.53637e-05	0.00257776	nephronectin [Source:MGI Symbol;Acc:MGI:2148811]
ENSMUSG00000111546	Gm47050	0.983549	6.72591	3.54143e-05	0.00257776	predicted gene, 47050 [Source:MGI Symbol;Acc:MGI:6095756]
ENSMUSG00000037940	Inpp4b	-1.06498	7.64843	3.64681e-05	0.0026359	inositol polyphosphate-4-phosphatase, type II [Source:MGI Symbol;Acc:MGI:2158925]
ENSMUSG00000020589	Fam49a	-2.0244	4.37738	3.92479e-05	0.00281713	family with sequence similarity 49, member A [Source:MGI Symbol;Acc:MGI:1261783]
ENSMUSG00000007659	Bcl2l1	-1.18176	6.25278	4.14437e-05	0.00295422	BCL2-like 1 [Source:MGI Symbol;Acc:MGI:88139]
ENSMUSG00000073555	Gm4951	3.66293	2.60595	4.33981e-05	0.00307235	predicted gene 4951 [Source:MGI Symbol;Acc:MGI:3644953]
ENSMUSG00000034801	Sos2	-1.39844	5.08794	4.41496e-05	0.00310428	SOS Ras/Rho guanine nucleotide exchange factor 2 [Source:MGI Symbol;Acc:MGI:98355]
ENSMUSG00000037405	Icam1	-1.18286	6.04737	4.87729e-05	0.00340619	intercellular adhesion molecule 1 [Source:MGI Symbol;Acc:MGI:96392]
ENSMUSG00000022965	Ifngr2	2.96194	2.80665	5.23156e-05	0.00362909	interferon gamma receptor 2 [Source:MGI Symbol;Acc:MGI:107654]
ENSMUSG00000050315	Synpo2	4.7349	1.05704	5.37611e-05	0.0037045	synaptopodin 2 [Source:MGI Symbol;Acc:MGI:2153070]
ENSMUSG00000032712	Resf1	-0.718466	9.19871	5.49367e-05	0.00376043	retroelement silencing factor 1 [Source:MGI Symbol;Acc:MGI:1914496]
ENSMUSG00000026222	Sp100	-0.909694	7.14767	5.70805e-05	0.00388147	nuclear antigen Sp100 [Source:MGI Symbol;Acc:MGI:109561]
ENSMUSG00000034903	Cobll1	-1.68665	4.68638	5.77802e-05	0.00390338	Cobl-like 1 [Source:MGI Symbol;Acc:MGI:2442894]
ENSMUSG00000073491	Ifi213	-1.11518	5.70641	5.90342e-05	0.00394241	interferon activated gene 213 [Source:MGI Symbol;Acc:MGI:3695276]
ENSMUSG00000070056	Mfhas1	1.50582	4.7788	5.9121e-05	0.00394241	malignant fibrous histiocytoma amplified sequence 1 [Source:MGI Symbol;Acc:MGI:1098644]
ENSMUSG00000022696	Sidt1	-2.01378	4.1819	5.95048e-05	0.00394257	SID1 transmembrane family, member 1 [Source:MGI Symbol;Acc:MGI:2443155]
ENSMUSG00000045441	Gprin3	-1.30535	5.58821	6.18762e-05	0.00407358	GPRIN family member 3 [Source:MGI Symbol;Acc:MGI:1924785]
ENSMUSG00000037926	Ssh2	-0.806083	8.60563	6.38088e-05	0.00417423	slingshot protein phosphatase 2 [Source:MGI Symbol;Acc:MGI:2679255]
ENSMUSG00000021701	Plk2	2.43402	3.71728	6.7394e-05	0.00438103	polo like kinase 2 [Source:MGI Symbol;Acc:MGI:1099790]
ENSMUSG00000052821	Cysltr1	3.78857	3.02003	6.82078e-05	0.00438739	cysteinyl leukotriene receptor 1 [Source:MGI Symbol;Acc:MGI:1926218]
ENSMUSG00000042351	Grap2	0.877948	8.61257	6.83408e-05	0.00438739	GRB2-related adaptor protein 2 [Source:MGI Symbol;Acc:MGI:1333842]
ENSMUSG00000032281	Acsbg1	1.31764	6.49356	6.94473e-05	0.00443091	acyl-CoA synthetase bubblegum family member 1 [Source:MGI Symbol;Acc:MGI:2385656]
ENSMUSG00000055435	Maf	-0.679229	9.70966	7.02589e-05	0.00445519	avian musculoaponeurotic fibrosarcoma oncogene homolog [Source:MGI Symbol;Acc:MGI:96909]
ENSMUSG00000023341	Mx2	-3.52939	2.21286	7.34462e-05	0.0046289	MX dynamin-like GTPase 2 [Source:MGI Symbol;Acc:MGI:97244]
ENSMUSG00000032528	Vipr1	-4.63899	1.19648	7.40271e-05	0.00463724	vasoactive intestinal peptide receptor 1 [Source:MGI Symbol;Acc:MGI:109272]
ENSMUSG00000004071	Cdip1	1.4968	4.90614	7.5269e-05	0.00468663	cell death inducing Trp53 target 1 [Source:MGI Symbol;Acc:MGI:1913876]
ENSMUSG00000060131	Atp8b4	-1.22553	5.61434	7.62829e-05	0.00469944	ATPase, class I, type 8B, member 4 [Source:MGI Symbol;Acc:MGI:1859664]
ENSMUSG00000040584	Abcb1a	-1.06438	6.60099	7.6384e-05	0.00469944	ATP-binding cassette, sub-family B (MDR/TAP), member 1A [Source:MGI Symbol;Acc:MGI:97570]
ENSMUSG00000015755	Tab2	-0.767932	8.44362	7.78371e-05	0.0047605	TGF-beta activated kinase 1/MAP3K7 binding protein 2 [Source:MGI Symbol;Acc:MGI:1915902]
ENSMUSG00000056749	Nfil3	1.26775	5.84431	8.09048e-05	0.00491901	nuclear factor, interleukin 3, regulated [Source:MGI Symbol;Acc:MGI:109495]
ENSMUSG00000024317	Rnf138	-1.03392	7.12413	8.21004e-05	0.00494098	ring finger protein 138 [Source:MGI Symbol;Acc:MGI:1929211]
ENSMUSG00000102145	Gm38056	5.71873	-0.0717275	8.22221e-05	0.00494098	predicted gene, 38056 [Source:MGI Symbol;Acc:MGI:5611284]
ENSMUSG00000068606	Gm4841	2.97074	3.39365	8.39757e-05	0.00501718	predicted gene 4841 [Source:MGI Symbol;Acc:MGI:3643814]
ENSMUSG00000032000	Birc3	-1.07656	6.40038	8.5061e-05	0.00505282	baculoviral IAP repeat-containing 3 [Source:MGI Symbol;Acc:MGI:1197007]
ENSMUSG00000038517	Tbkbp1	2.67556	3.35989	8.94682e-05	0.00524249	TBK1 binding protein 1 [Source:MGI Symbol;Acc:MGI:1920424]
ENSMUSG00000026003	Acadl	0.91139	7.12516	8.98665e-05	0.00524249	acyl-Coenzyme A dehydrogenase, long-chain [Source:MGI Symbol;Acc:MGI:87866]
ENSMUSG00000095079	Igha	-1.75959	6.49021	8.99661e-05	0.00524249	immunoglobulin heavy constant alpha [Source:MGI Symbol;Acc:MGI:96444]
ENSMUSG00000040899	Ccr6	4.67232	2.62087	9.02828e-05	0.00524249	chemokine (C-C motif) receptor 6 [Source:MGI Symbol;Acc:MGI:1333797]
ENSMUSG00000026617	Bpnt1	1.84621	5.06866	9.29644e-05	0.00536805	bisphosphate 3'-nucleotidase 1 [Source:MGI Symbol;Acc:MGI:1338800]
ENSMUSG00000054934	Kcnmb4	1.71792	4.89514	9.51843e-05	0.0054657	potassium large conductance calcium-activated channel, subfamily M, beta member 4 [Source:MGI Symbol;Acc:MGI:1913272]
ENSMUSG00000001156	Mxd1	-0.74744	8.64393	0.000100252	0.00570953	MAX dimerization protein 1 [Source:MGI Symbol;Acc:MGI:96908]
ENSMUSG00000020841	Cpd	1.13309	6.96203	0.000100536	0.00570953	carboxypeptidase D [Source:MGI Symbol;Acc:MGI:107265]
ENSMUSG00000033083	Tbc1d4	-0.964461	6.89136	0.000106078	0.00599136	TBC1 domain family, member 4 [Source:MGI Symbol;Acc:MGI:2429660]
ENSMUSG00000040026	Saa3	2.02447	5.80742	0.000108254	0.00608102	serum amyloid A 3 [Source:MGI Symbol;Acc:MGI:98223]
ENSMUSG00000018930	Ccl4	-3.96417	3.31476	0.000114314	0.0063594	chemokine (C-C motif) ligand 4 [Source:MGI Symbol;Acc:MGI:98261]
ENSMUSG00000039701	Usp53	1.55924	4.64757	0.00011444	0.0063594	ubiquitin specific peptidase 53 [Source:MGI Symbol;Acc:MGI:2139607]
ENSMUSG00000033470	Cysltr2	1.39272	5.41699	0.000117571	0.00649848	cysteinyl leukotriene receptor 2 [Source:MGI Symbol;Acc:MGI:1917336]
ENSMUSG00000064373	Selenop	0.928197	6.9378	0.000126645	0.0069628	selenoprotein P [Source:MGI Symbol;Acc:MGI:894288]
ENSMUSG00000001741	Il16	-1.23022	5.49393	0.000130946	0.00716114	interleukin 16 [Source:MGI Symbol;Acc:MGI:1270855]
ENSMUSG00000022013	Dnajc15	-1.00168	6.4083	0.00013437	0.00730316	DnaJ heat shock protein family (Hsp40) member C15 [Source:MGI Symbol;Acc:MGI:1913398]
ENSMUSG00000076612	Ighg2c	-5.44215	2.28742	0.000135921	0.00730316	immunoglobulin heavy constant gamma 2C [Source:MGI Symbol;Acc:MGI:2686979]
ENSMUSG00000020823	Sec14l1	-1.69923	4.23663	0.000136579	0.00730316	SEC14-like lipid binding 1 [Source:MGI Symbol;Acc:MGI:1921386]
ENSMUSG00000031652	N4bp1	-1.12736	7.01257	0.000136873	0.00730316	NEDD4 binding protein 1 [Source:MGI Symbol;Acc:MGI:2136825]
ENSMUSG00000030336	Cd27	-1.15498	5.82553	0.000137076	0.00730316	CD27 antigen [Source:MGI Symbol;Acc:MGI:88326]
ENSMUSG00000022018	Rgcc	0.862635	7.61531	0.000143186	0.0075896	regulator of cell cycle [Source:MGI Symbol;Acc:MGI:1913464]
ENSMUSG00000045817	Zfp36l2	-1.2126	6.80378	0.000144338	0.00761162	zinc finger protein 36, C3H type-like 2 [Source:MGI Symbol;Acc:MGI:107945]
ENSMUSG00000092274	Neat1	1.11876	6.46111	0.000149322	0.00783446	nuclear paraspeckle assembly transcript 1 (non-protein coding) [Source:MGI Symbol;Acc:MGI:1914211]
ENSMUSG00000017737	Mmp9	-1.44928	4.88617	0.000152278	0.0079492	matrix metallopeptidase 9 [Source:MGI Symbol;Acc:MGI:97011]
ENSMUSG00000028211	Trp53inp1	-1.00152	6.73742	0.000154696	0.00803486	transformation related protein 53 inducible nuclear protein 1 [Source:MGI Symbol;Acc:MGI:1926609]
ENSMUSG00000000440	Pparg	5.85179	-0.376433	0.000165356	0.00854562	peroxisome proliferator activated receptor gamma [Source:MGI Symbol;Acc:MGI:97747]
ENSMUSG00000025804	Ccr1	2.48247	4.49888	0.000167258	0.00860091	chemokine (C-C motif) receptor 1 [Source:MGI Symbol;Acc:MGI:104618]
ENSMUSG00000031497	Tnfsf13b	4.00645	1.54087	0.000169945	0.00869578	tumor necrosis factor (ligand) superfamily, member 13b [Source:MGI Symbol;Acc:MGI:1344376]
ENSMUSG00000017009	Sdc4	1.60687	4.55456	0.00017447	0.00888334	syndecan 4 [Source:MGI Symbol;Acc:MGI:1349164]
ENSMUSG00000075122	Cd80	4.85215	0.952189	0.000177394	0.00898797	CD80 antigen [Source:MGI Symbol;Acc:MGI:101775]
ENSMUSG00000024583	Txnl1	0.906949	6.65924	0.000180724	0.00908106	thioredoxin-like 1 [Source:MGI Symbol;Acc:MGI:1860078]
ENSMUSG00000043931	Gimap7	-1.39625	5.38996	0.000180989	0.00908106	GTPase, IMAP family member 7 [Source:MGI Symbol;Acc:MGI:1349657]
ENSMUSG00000026573	Xcl1	-4.20372	1.19736	0.000194481	0.00963878	chemokine (C motif) ligand 1 [Source:MGI Symbol;Acc:MGI:104593]
ENSMUSG00000030208	Emp1	-0.799685	7.86813	0.000195424	0.00963878	epithelial membrane protein 1 [Source:MGI Symbol;Acc:MGI:107941]
ENSMUSG00000026594	Ralgps2	1.15992	5.58733	0.00019557	0.00963878	Ral GEF with PH domain and SH3 binding motif 2 [Source:MGI Symbol;Acc:MGI:1925505]
ENSMUSG00000001918	Slc1a5	0.944336	7.03777	0.00019588	0.00963878	solute carrier family 1 (neutral amino acid transporter), member 5 [Source:MGI Symbol;Acc:MGI:105305]
ENSMUSG00000039997	Ifi203	-0.722338	8.64623	0.000196767	0.00963878	interferon activated gene 203 [Source:MGI Symbol;Acc:MGI:96428]
ENSMUSG00000020108	Ddit4	1.21324	5.95718	0.000201949	0.00984599	DNA-damage-inducible transcript 4 [Source:MGI Symbol;Acc:MGI:1921997]
ENSMUSG00000025929	Il17a	5.4832	5.43346	0.000210528	0.0102161	interleukin 17A [Source:MGI Symbol;Acc:MGI:107364]
ENSMUSG00000032026	Rexo2	1.03009	6.0105	0.000217324	0.0104966	RNA exonuclease 2 [Source:MGI Symbol;Acc:MGI:1888981]
ENSMUSG00000006800	Sulf2	-2.63413	3.2501	0.000223283	0.0106834	sulfatase 2 [Source:MGI Symbol;Acc:MGI:1919293]
ENSMUSG00000028522	Mier1	0.772566	9.00134	0.000223688	0.0106834	MEIR1 treanscription regulator [Source:MGI Symbol;Acc:MGI:1918398]
ENSMUSG00000033450	Tagap	-1.34248	5.36043	0.000224294	0.0106834	T cell activation Rho GTPase activating protein [Source:MGI Symbol;Acc:MGI:3615484]
ENSMUSG00000018451	6330403K07Rik	-3.24962	2.21324	0.000234553	0.0111208	RIKEN cDNA 6330403K07 gene [Source:MGI Symbol;Acc:MGI:1918001]
ENSMUSG00000052736	Klrc2	-4.02449	2.10584	0.000235766	0.0111273	killer cell lectin-like receptor subfamily C, member 2 [Source:MGI Symbol;Acc:MGI:1336162]
ENSMUSG00000026068	Il18rap	-0.813944	7.98714	0.00023727	0.0111474	interleukin 18 receptor accessory protein [Source:MGI Symbol;Acc:MGI:1338888]
ENSMUSG00000025491	Ifitm1	-1.66966	5.2007	0.000241909	0.0112884	interferon induced transmembrane protein 1 [Source:MGI Symbol;Acc:MGI:1915963]
ENSMUSG00000076749	Tcrg-C1	5.04411	0.953311	0.000242457	0.0112884	T cell receptor gamma, constant 1 [Source:MGI Symbol;Acc:MGI:98625]
ENSMUSG00000022747	St3gal6	-1.37707	5.1585	0.000249437	0.0115614	ST3 beta-galactoside alpha-2,3-sialyltransferase 6 [Source:MGI Symbol;Acc:MGI:1888707]
ENSMUSG00000062488	Ifit3b	-3.78851	2.22605	0.000253693	0.0117061	interferon-induced protein with tetratricopeptide repeats 3B [Source:MGI Symbol;Acc:MGI:3698419]
ENSMUSG00000001281	Itgb7	0.852562	8.12296	0.000256169	0.0117679	integrin beta 7 [Source:MGI Symbol;Acc:MGI:96616]
ENSMUSG00000033147	Slc22a15	1.57756	4.88626	0.000257373	0.0117708	solute carrier family 22 (organic anion/cation transporter), member 15 [Source:MGI Symbol;Acc:MGI:3607704]
ENSMUSG00000024737	Slc15a3	1.88713	4.14719	0.00026023	0.0118491	solute carrier family 15, member 3 [Source:MGI Symbol;Acc:MGI:1929691]
ENSMUSG00000028645	Slc2a1	-0.861932	6.617	0.000266249	0.01207	solute carrier family 2 (facilitated glucose transporter), member 1 [Source:MGI Symbol;Acc:MGI:95755]
ENSMUSG00000048120	Entpd1	-1.65144	4.01446	0.000268213	0.0120708	ectonucleoside triphosphate diphosphohydrolase 1 [Source:MGI Symbol;Acc:MGI:102805]
ENSMUSG00000034751	Mast4	1.51615	5.08118	0.000268604	0.0120708	microtubule associated serine/threonine kinase family member 4 [Source:MGI Symbol;Acc:MGI:1918885]
ENSMUSG00000032484	Ngp	4.81549	0.516724	0.000270018	0.0120818	neutrophilic granule protein [Source:MGI Symbol;Acc:MGI:105983]
ENSMUSG00000032249	Anp32a	0.924375	6.34084	0.000273269	0.0121746	acidic (leucine-rich) nuclear phosphoprotein 32 family, member A [Source:MGI Symbol;Acc:MGI:108447]
ENSMUSG00000027523	Gnas	-0.58964	9.06897	0.000276922	0.0122844	GNAS (guanine nucleotide binding protein, alpha stimulating) complex locus [Source:MGI Symbol;Acc:MGI:95777]
ENSMUSG00000076613	Ighg2b	-4.34624	2.24892	0.000279448	0.0123435	immunoglobulin heavy constant gamma 2B [Source:MGI Symbol;Acc:MGI:96445]
ENSMUSG00000028273	Pdlim5	-1.57119	4.359	0.000284087	0.012495	PDZ and LIM domain 5 [Source:MGI Symbol;Acc:MGI:1927489]
ENSMUSG00000025246	Tbl1x	1.01546	6.38628	0.000293813	0.012868	transducin (beta)-like 1 X-linked [Source:MGI Symbol;Acc:MGI:1336172]
ENSMUSG00000026360	Rgs2	0.602033	10.5214	0.000306774	0.013379	regulator of G-protein signaling 2 [Source:MGI Symbol;Acc:MGI:1098271]
ENSMUSG00000030107	Usp18	-2.8833	2.82306	0.000310595	0.0134272	ubiquitin specific peptidase 18 [Source:MGI Symbol;Acc:MGI:1344364]
ENSMUSG00000030830	Itgal	-0.565678	9.70746	0.000310649	0.0134272	integrin alpha L [Source:MGI Symbol;Acc:MGI:96606]
ENSMUSG00000041308	Sntb2	-1.36386	5.07974	0.000311777	0.0134272	syntrophin, basic 2 [Source:MGI Symbol;Acc:MGI:101771]
ENSMUSG00000004105	Angptl2	1.70594	4.30739	0.00032005	0.0137263	angiopoietin-like 2 [Source:MGI Symbol;Acc:MGI:1347002]
ENSMUSG00000021823	Vcl	2.0758	3.89844	0.000323847	0.0138317	vinculin [Source:MGI Symbol;Acc:MGI:98927]
ENSMUSG00000033355	Rtp4	-1.08407	5.57994	0.000327776	0.0139419	receptor transporter protein 4 [Source:MGI Symbol;Acc:MGI:1915025]
ENSMUSG00000022479	Vdr	4.893	0.257038	0.000329924	0.0139758	vitamin D (1,25-dihydroxyvitamin D3) receptor [Source:MGI Symbol;Acc:MGI:103076]
ENSMUSG00000014846	Tppp3	4.3945	0.610848	0.000336956	0.0142154	tubulin polymerization-promoting protein family member 3 [Source:MGI Symbol;Acc:MGI:1915221]
ENSMUSG00000052684	Jun	0.760259	7.83553	0.000348471	0.014615	jun proto-oncogene [Source:MGI Symbol;Acc:MGI:96646]
ENSMUSG00000041685	Fcho2	-1.05334	6.84649	0.000349256	0.014615	FCH domain only 2 [Source:MGI Symbol;Acc:MGI:3505790]
ENSMUSG00000038264	Sema7a	-4.36895	0.491701	0.000356647	0.014852	sema domain, immunoglobulin domain (Ig), and GPI membrane anchor, (semaphorin) 7A [Source:MGI Symbol;Acc:MGI:1306826]
ENSMUSG00000039236	Isg20	-0.899735	6.64347	0.000357793	0.014852	interferon-stimulated protein [Source:MGI Symbol;Acc:MGI:1928895]
ENSMUSG00000027087	Itgav	1.25977	5.43053	0.000365172	0.0150977	integrin alpha V [Source:MGI Symbol;Acc:MGI:96608]
ENSMUSG00000037112	Sik2	1.28673	5.19645	0.000378713	0.0155418	salt inducible kinase 2 [Source:MGI Symbol;Acc:MGI:2445031]
ENSMUSG00000021990	Spata13	-0.789221	7.29851	0.000378921	0.0155418	spermatogenesis associated 13 [Source:MGI Symbol;Acc:MGI:104838]
ENSMUSG00000021140	Pcnx	1.61386	4.55103	0.000387392	0.0158264	pecanex homolog [Source:MGI Symbol;Acc:MGI:1891924]
ENSMUSG00000000594	Gm2a	1.02845	5.97017	0.0003932	0.015967	GM2 ganglioside activator protein [Source:MGI Symbol;Acc:MGI:95762]
ENSMUSG00000112023	Lilr4b	-0.837839	7.47828	0.000395073	0.015967	leukocyte immunoglobulin-like receptor, subfamily B, member 4B [Source:MGI Symbol;Acc:MGI:102702]
ENSMUSG00000003363	Pld3	-0.850647	6.36155	0.000395467	0.015967	phospholipase D family, member 3 [Source:MGI Symbol;Acc:MGI:1333782]
ENSMUSG00000029314	Gpat3	4.4981	1.06091	0.000398958	0.0160453	glycerol-3-phosphate acyltransferase 3 [Source:MGI Symbol;Acc:MGI:3603816]
ENSMUSG00000032501	Trib1	0.87148	7.16235	0.000421536	0.0168876	tribbles pseudokinase 1 [Source:MGI Symbol;Acc:MGI:2443397]
ENSMUSG00000037536	Fbxo34	0.961557	6.15645	0.000432383	0.0172553	F-box protein 34 [Source:MGI Symbol;Acc:MGI:1926188]
ENSMUSG00000000303	Cdh1	-2.77174	2.69336	0.000434459	0.0172714	cadherin 1 [Source:MGI Symbol;Acc:MGI:88354]
ENSMUSG00000026072	Il1r1	1.79428	5.2569	0.00045736	0.0181122	interleukin 1 receptor, type I [Source:MGI Symbol;Acc:MGI:96545]
ENSMUSG00000021196	Pfkp	0.817521	7.75968	0.000459247	0.0181175	phosphofructokinase, platelet [Source:MGI Symbol;Acc:MGI:1891833]
ENSMUSG00000029075	Tnfrsf4	-0.70799	8.27446	0.000462584	0.0181797	tumor necrosis factor receptor superfamily, member 4 [Source:MGI Symbol;Acc:MGI:104512]
ENSMUSG00000074305	Peak1	-1.07504	5.40265	0.000466401	0.0182603	pseudopodium-enriched atypical kinase 1 [Source:MGI Symbol;Acc:MGI:2442366]
ENSMUSG00000089929	Bcl2a1b	-1.18961	6.70525	0.000476473	0.0185792	B cell leukemia/lymphoma 2 related protein A1b [Source:MGI Symbol;Acc:MGI:1278326]
ENSMUSG00000020593	Lpin1	-1.30541	5.11375	0.000478142	0.0185792	lipin 1 [Source:MGI Symbol;Acc:MGI:1891340]
ENSMUSG00000023067	Cdkn1a	0.71329	7.69621	0.000498383	0.0192703	cyclin-dependent kinase inhibitor 1A (P21) [Source:MGI Symbol;Acc:MGI:104556]
ENSMUSG00000031765	Mt1	1.1539	5.56739	0.000499655	0.0192703	metallothionein 1 [Source:MGI Symbol;Acc:MGI:97171]
ENSMUSG00000025068	Gsto1	-1.48158	6.00815	0.000505808	0.0193717	glutathione S-transferase omega 1 [Source:MGI Symbol;Acc:MGI:1342273]
ENSMUSG00000038179	Slamf7	-3.77243	3.4863	0.000506034	0.0193717	SLAM family member 7 [Source:MGI Symbol;Acc:MGI:1922595]
ENSMUSG00000028341	Nr4a3	0.663156	9.27337	0.000507977	0.0193743	nuclear receptor subfamily 4, group A, member 3 [Source:MGI Symbol;Acc:MGI:1352457]
ENSMUSG00000007617	Homer1	1.23734	5.48054	0.000520439	0.0197767	homer scaffolding protein 1 [Source:MGI Symbol;Acc:MGI:1347345]
ENSMUSG00000005696	Sh2d1a	-1.96002	4.46547	0.000522942	0.0197984	SH2 domain containing 1A [Source:MGI Symbol;Acc:MGI:1328352]
ENSMUSG00000020027	Socs2	0.879706	6.58887	0.000524842	0.0197984	suppressor of cytokine signaling 2 [Source:MGI Symbol;Acc:MGI:1201787]
ENSMUSG00000017929	B4galt5	-1.08533	5.46939	0.000528438	0.0198616	UDP-Gal:betaGlcNAc beta 1,4-galactosyltransferase, polypeptide 5 [Source:MGI Symbol;Acc:MGI:1927169]
ENSMUSG00000079523	Tmsb10	-0.845972	6.3393	0.000533708	0.019987	thymosin, beta 10 [Source:MGI Symbol;Acc:MGI:109146]
ENSMUSG00000002307	Daxx	-1.07816	5.71018	0.000542991	0.0202612	Fas death domain-associated protein [Source:MGI Symbol;Acc:MGI:1197015]
ENSMUSG00000067577	A430093F15Rik	-1.86922	4.0406	0.00055079	0.0204081	RIKEN cDNA A430093F15 gene [Source:MGI Symbol;Acc:MGI:2685520]
ENSMUSG00000017723	Wfdc2	-2.16001	3.65967	0.000553582	0.0204081	WAP four-disulfide core domain 2 [Source:MGI Symbol;Acc:MGI:1914951]
ENSMUSG00000039852	Rere	-1.69907	4.22617	0.000553891	0.0204081	arginine glutamic acid dipeptide (RE) repeats [Source:MGI Symbol;Acc:MGI:2683486]
ENSMUSG00000025558	Dock9	-2.25812	3.53111	0.000554825	0.0204081	dedicator of cytokinesis 9 [Source:MGI Symbol;Acc:MGI:106321]
ENSMUSG00000022280	Rnf19a	-0.899802	6.82139	0.000568601	0.0208407	ring finger protein 19A [Source:MGI Symbol;Acc:MGI:1353623]
ENSMUSG00000020644	Id2	0.532369	10.4263	0.000578242	0.0211191	inhibitor of DNA binding 2 [Source:MGI Symbol;Acc:MGI:96397]
ENSMUSG00000063856	Gpx1	0.838985	6.58013	0.000603669	0.0219701	glutathione peroxidase 1 [Source:MGI Symbol;Acc:MGI:104887]
ENSMUSG00000017466	Timp2	1.01949	5.84733	0.000607711	0.0220397	tissue inhibitor of metalloproteinase 2 [Source:MGI Symbol;Acc:MGI:98753]
ENSMUSG00000050549	Fam241a	-1.52702	4.08282	0.000618195	0.0223415	family with sequence similarity 241, member A [Source:MGI Symbol;Acc:MGI:1917867]
ENSMUSG00000049421	Zfp260	-1.41532	4.55657	0.000622196	0.0224077	zinc finger protein 260 [Source:MGI Symbol;Acc:MGI:1347071]
ENSMUSG00000031785	Adgrg1	4.20782	0.765849	0.000627148	0.0225076	adhesion G protein-coupled receptor G1 [Source:MGI Symbol;Acc:MGI:1340051]
ENSMUSG00000025220	Oga	0.591619	8.54445	0.000630539	0.022551	O-GlcNAcase [Source:MGI Symbol;Acc:MGI:1932139]
ENSMUSG00000033960	Jcad	4.73501	0.0208872	0.000634239	0.0226051	junctional cadherin 5 associated [Source:MGI Symbol;Acc:MGI:2685174]
ENSMUSG00000020009	Ifngr1	-0.465474	10.3547	0.000642867	0.0228339	interferon gamma receptor 1 [Source:MGI Symbol;Acc:MGI:107655]
ENSMUSG00000026737	Pip4k2a	-0.82061	6.71036	0.000653061	0.0231166	phosphatidylinositol-5-phosphate 4-kinase, type II, alpha [Source:MGI Symbol;Acc:MGI:1298206]
ENSMUSG00000034028	Cd226	-1.0021	6.51329	0.000670769	0.0235271	CD226 antigen [Source:MGI Symbol;Acc:MGI:3039602]
ENSMUSG00000035208	Slfn8	-1.13661	5.02192	0.000671491	0.0235271	schlafen 8 [Source:MGI Symbol;Acc:MGI:2672859]
ENSMUSG00000018909	Arrb1	1.36999	4.83473	0.000671747	0.0235271	arrestin, beta 1 [Source:MGI Symbol;Acc:MGI:99473]
ENSMUSG00000040943	Tet2	0.73816	7.18228	0.000676638	0.0235271	tet methylcytosine dioxygenase 2 [Source:MGI Symbol;Acc:MGI:2443298]
ENSMUSG00000026872	Zeb2	0.980587	6.40961	0.00067813	0.0235271	zinc finger E-box binding homeobox 2 [Source:MGI Symbol;Acc:MGI:1344407]
ENSMUSG00000030149	Klrk1	-1.22805	4.78935	0.000678316	0.0235271	killer cell lectin-like receptor subfamily K, member 1 [Source:MGI Symbol;Acc:MGI:1196250]
ENSMUSG00000029120	Ppp2r2c	-3.92421	1.27829	0.000683083	0.0236132	protein phosphatase 2, regulatory subunit B, gamma [Source:MGI Symbol;Acc:MGI:2442660]
ENSMUSG00000069833	Ahnak	-0.571719	9.03185	0.000694836	0.0239394	AHNAK nucleoprotein (desmoyokin) [Source:MGI Symbol;Acc:MGI:1316648]
ENSMUSG00000024066	Xdh	1.39136	4.89167	0.00069965	0.0240252	xanthine dehydrogenase [Source:MGI Symbol;Acc:MGI:98973]
ENSMUSG00000032238	Rora	0.464661	10.949	0.00071263	0.0243899	RAR-related orphan receptor alpha [Source:MGI Symbol;Acc:MGI:104661]
ENSMUSG00000096351	Samd11	1.80695	3.93411	0.000718506	0.0244317	sterile alpha motif domain containing 11 [Source:MGI Symbol;Acc:MGI:2446220]
ENSMUSG00000028011	Tdo2	5.05213	-0.926086	0.000718579	0.0244317	tryptophan 2,3-dioxygenase [Source:MGI Symbol;Acc:MGI:1928486]
ENSMUSG00000026011	Ctla4	0.545557	9.2726	0.000741114	0.0251153	cytotoxic T-lymphocyte-associated protein 4 [Source:MGI Symbol;Acc:MGI:88556]
ENSMUSG00000033880	Lgals3bp	0.95527	6.87284	0.000746799	0.0252252	lectin, galactoside-binding, soluble, 3 binding protein [Source:MGI Symbol;Acc:MGI:99554]
ENSMUSG00000117814	Gm50431	4.30681	1.06414	0.0007504	0.0252643	predicted gene, 50431 [Source:MGI Symbol;Acc:MGI:6303362]
ENSMUSG00000021262	Evl	-1.28174	4.64184	0.000754545	0.0253214	Ena-vasodilator stimulated phosphoprotein [Source:MGI Symbol;Acc:MGI:1194884]
ENSMUSG00000000290	Itgb2	-0.565837	9.01005	0.000765446	0.025604	integrin beta 2 [Source:MGI Symbol;Acc:MGI:96611]
ENSMUSG00000034484	Snx2	-0.908795	6.03962	0.000771982	0.0257394	sorting nexin 2 [Source:MGI Symbol;Acc:MGI:1915054]
ENSMUSG00000026896	Ifih1	-1.05147	5.86061	0.000783954	0.0260332	interferon induced with helicase C domain 1 [Source:MGI Symbol;Acc:MGI:1918836]
ENSMUSG00000029135	Fosl2	0.577942	9.48458	0.000785831	0.0260332	fos-like antigen 2 [Source:MGI Symbol;Acc:MGI:102858]
ENSMUSG00000005973	Rcn1	-1.338	4.84584	0.000792518	0.0261708	reticulocalbin 1 [Source:MGI Symbol;Acc:MGI:104559]
ENSMUSG00000069892	9930111J21Rik2	-0.793302	6.51662	0.000815108	0.0267103	RIKEN cDNA 9930111J21 gene 2 [Source:MGI Symbol;Acc:MGI:3711310]
ENSMUSG00000052102	Gnpda1	-2.55334	2.76079	0.000817068	0.0267103	glucosamine-6-phosphate deaminase 1 [Source:MGI Symbol;Acc:MGI:1347054]
ENSMUSG00000036304	Zdhhc23	1.46073	4.1981	0.000819023	0.0267103	zinc finger, DHHC domain containing 23 [Source:MGI Symbol;Acc:MGI:2685625]
ENSMUSG00000034353	Ramp1	1.9263	4.56193	0.000819193	0.0267103	receptor (calcitonin) activity modifying protein 1 [Source:MGI Symbol;Acc:MGI:1858418]
ENSMUSG00000003032	Klf4	0.941722	7.72197	0.000838759	0.0271861	Kruppel-like factor 4 (gut) [Source:MGI Symbol;Acc:MGI:1342287]
ENSMUSG00000046096	Mosmo	-1.30794	4.40686	0.000839045	0.0271861	modulator of smoothened [Source:MGI Symbol;Acc:MGI:2446240]
ENSMUSG00000018501	Ncor1	0.546679	9.68692	0.000854673	0.0276059	nuclear receptor co-repressor 1 [Source:MGI Symbol;Acc:MGI:1349717]
ENSMUSG00000032661	Oas3	-1.3063	4.73536	0.000873775	0.028135	2'-5' oligoadenylate synthetase 3 [Source:MGI Symbol;Acc:MGI:2180850]
ENSMUSG00000026094	Stk17b	-0.572251	10.6083	0.00087965	0.0282362	serine/threonine kinase 17b (apoptosis-inducing) [Source:MGI Symbol;Acc:MGI:2138162]
ENSMUSG00000022964	Tmem50b	1.21065	5.06987	0.000887616	0.0284037	transmembrane protein 50B [Source:MGI Symbol;Acc:MGI:1925225]
ENSMUSG00000024677	Ms4a6b	-0.591417	8.93789	0.000900775	0.0287092	membrane-spanning 4-domains, subfamily A, member 6B [Source:MGI Symbol;Acc:MGI:1917024]
ENSMUSG00000038132	Rbm24	4.56096	0.427373	0.000902719	0.0287092	RNA binding motif protein 24 [Source:MGI Symbol;Acc:MGI:3610364]
ENSMUSG00000024480	Ap3s1	-2.01831	3.70823	0.000917464	0.0290887	adaptor-related protein complex 3, sigma 1 subunit [Source:MGI Symbol;Acc:MGI:1337062]
ENSMUSG00000040957	Cables1	-3.30804	2.00014	0.000953847	0.0301497	CDK5 and Abl enzyme substrate 1 [Source:MGI Symbol;Acc:MGI:1927065]
ENSMUSG00000021218	Gdi2	-0.582944	8.34932	0.000960571	0.0302697	guanosine diphosphate (GDP) dissociation inhibitor 2 [Source:MGI Symbol;Acc:MGI:99845]
ENSMUSG00000025823	Pdia4	1.12251	5.32286	0.000965828	0.0303429	protein disulfide isomerase associated 4 [Source:MGI Symbol;Acc:MGI:104864]
ENSMUSG00000110088	Gm45343	-1.47189	4.36742	0.000971444	0.0304268	predicted gene 45343 [Source:MGI Symbol;Acc:MGI:5791179]
ENSMUSG00000039431	Mtmr7	3.33759	1.52276	0.000982997	0.0306234	myotubularin related protein 7 [Source:MGI Symbol;Acc:MGI:1891693]
ENSMUSG00000030341	Tnfrsf1a	1.00488	5.70174	0.000985037	0.0306234	tumor necrosis factor receptor superfamily, member 1a [Source:MGI Symbol;Acc:MGI:1314884]
ENSMUSG00000041763	Tpp2	-0.807482	7.53676	0.00098661	0.0306234	tripeptidyl peptidase II [Source:MGI Symbol;Acc:MGI:102724]
ENSMUSG00000052374	Actn2	1.9231	4.23071	0.000992446	0.0307124	actinin alpha 2 [Source:MGI Symbol;Acc:MGI:109192]
ENSMUSG00000025757	Hspa4l	0.83652	6.71989	0.000997247	0.0307688	heat shock protein 4 like [Source:MGI Symbol;Acc:MGI:107422]
ENSMUSG00000001627	Ifrd1	0.536768	9.12879	0.00101907	0.0313484	interferon-related developmental regulator 1 [Source:MGI Symbol;Acc:MGI:1316717]
ENSMUSG00000028884	Rpa2	-1.11388	5.28181	0.00102699	0.0314983	replication protein A2 [Source:MGI Symbol;Acc:MGI:1339939]
ENSMUSG00000019876	Pkib	4.59102	0.725879	0.00105761	0.0323416	protein kinase inhibitor beta, cAMP dependent, testis specific [Source:MGI Symbol;Acc:MGI:101937]
ENSMUSG00000056708	Ier5	-0.536789	8.8997	0.00108149	0.0329741	immediate early response 5 [Source:MGI Symbol;Acc:MGI:1337072]
ENSMUSG00000025809	Itgb1	-0.686673	8.46116	0.00108682	0.0330392	integrin beta 1 (fibronectin receptor beta) [Source:MGI Symbol;Acc:MGI:96610]
ENSMUSG00000014633	Cmc2	1.63215	4.586	0.00110258	0.0334201	COX assembly mitochondrial protein 2 [Source:MGI Symbol;Acc:MGI:1913781]
ENSMUSG00000024032	Tff1	2.36065	3.37471	0.00111026	0.0335546	trefoil factor 1 [Source:MGI Symbol;Acc:MGI:88135]
ENSMUSG00000017639	Rab11fip4	-1.53115	3.91515	0.0011168	0.0336539	RAB11 family interacting protein 4 (class II) [Source:MGI Symbol;Acc:MGI:2442920]
ENSMUSG00000047880	Cxcr5	-2.96998	2.25562	0.00113711	0.0341661	chemokine (C-X-C motif) receptor 5 [Source:MGI Symbol;Acc:MGI:103567]
ENSMUSG00000085492	Trmt61b	1.56857	3.89087	0.00114702	0.034364	tRNA methyltransferase 61B [Source:MGI Symbol;Acc:MGI:1916039]
ENSMUSG00000020901	Pik3r5	-0.866834	5.63928	0.00118352	0.0353551	phosphoinositide-3-kinase regulatory subunit 5 [Source:MGI Symbol;Acc:MGI:2443588]
ENSMUSG00000040511	Pvr	-1.1179	4.83544	0.00120207	0.0358056	poliovirus receptor [Source:MGI Symbol;Acc:MGI:107741]
ENSMUSG00000019312	Grb7	1.59986	4.11241	0.00121725	0.0361538	growth factor receptor bound protein 7 [Source:MGI Symbol;Acc:MGI:102683]
ENSMUSG00000038349	Plcl1	3.20025	2.49114	0.00122251	0.036206	phospholipase C-like 1 [Source:MGI Symbol;Acc:MGI:3036262]
ENSMUSG00000020717	Pecam1	0.799807	6.46392	0.0012436	0.0367252	platelet/endothelial cell adhesion molecule 1 [Source:MGI Symbol;Acc:MGI:97537]
ENSMUSG00000041390	Mdfic	0.899962	6.50227	0.0012487	0.0367708	MyoD family inhibitor domain containing [Source:MGI Symbol;Acc:MGI:104611]
ENSMUSG00000002228	Ppm1j	-3.22865	1.52049	0.00125944	0.0369268	protein phosphatase 1J [Source:MGI Symbol;Acc:MGI:1919137]
ENSMUSG00000033545	Znrf1	0.907315	6.03307	0.00126114	0.0369268	zinc and ring finger 1 [Source:MGI Symbol;Acc:MGI:2177308]
ENSMUSG00000022974	Paxbp1	0.769122	7.38737	0.00127169	0.0371306	PAX3 and PAX7 binding protein 1 [Source:MGI Symbol;Acc:MGI:1914617]
ENSMUSG00000051344	Plekhm3	-2.24515	3.17422	0.00127908	0.0372215	pleckstrin homology domain containing, family M, member 3 [Source:MGI Symbol;Acc:MGI:2443627]
ENSMUSG00000034401	Spata6	-1.43979	4.24496	0.00128201	0.0372215	spermatogenesis associated 6 [Source:MGI Symbol;Acc:MGI:1915196]
ENSMUSG00000104835	Gm5547	0.948947	5.94723	0.00129237	0.0374172	predicted gene 5547 [Source:MGI Symbol;Acc:MGI:3648206]
ENSMUSG00000024943	Smc5	-1.18387	5.69157	0.00132708	0.0383149	structural maintenance of chromosomes 5 [Source:MGI Symbol;Acc:MGI:2385088]
ENSMUSG00000021690	Jmy	0.842356	6.58264	0.00134533	0.0386997	junction-mediating and regulatory protein [Source:MGI Symbol;Acc:MGI:1913096]
ENSMUSG00000021886	Gpr65	0.775407	7.47791	0.0013479	0.0386997	G-protein coupled receptor 65 [Source:MGI Symbol;Acc:MGI:108031]
ENSMUSG00000042207	Kdm5b	-1.06278	5.43974	0.00136661	0.0391281	lysine (K)-specific demethylase 5B [Source:MGI Symbol;Acc:MGI:1922855]
ENSMUSG00000028063	Lmna	-1.12061	5.18615	0.00137751	0.0393314	lamin A [Source:MGI Symbol;Acc:MGI:96794]
ENSMUSG00000037573	Tob1	-0.852817	6.50764	0.00138428	0.0394123	transducer of ErbB-2.1 [Source:MGI Symbol;Acc:MGI:1349721]
ENSMUSG00000040809	Chil3	4.58259	-0.579667	0.00138797	0.0394123	chitinase-like 3 [Source:MGI Symbol;Acc:MGI:1330860]
ENSMUSG00000024675	Ms4a4c	-1.11877	4.83223	0.00139245	0.039431	membrane-spanning 4-domains, subfamily A, member 4C [Source:MGI Symbol;Acc:MGI:1927656]
ENSMUSG00000048758	Rpl29	-1.02044	5.90493	0.00140225	0.0396001	ribosomal protein L29 [Source:MGI Symbol;Acc:MGI:99687]
ENSMUSG00000027219	Slc28a2	-0.995694	5.71987	0.00140705	0.0396275	solute carrier family 28 (sodium-coupled nucleoside transporter), member 2 [Source:MGI Symbol;Acc:MGI:1913105]
ENSMUSG00000043411	Usp48	-0.717573	7.40676	0.00141466	0.0397335	ubiquitin specific peptidase 48 [Source:MGI Symbol;Acc:MGI:2158502]
ENSMUSG00000051359	Ncald	-1.54856	4.19167	0.00142142	0.0398153	neurocalcin delta [Source:MGI Symbol;Acc:MGI:1196326]
ENSMUSG00000029171	Pgm2	-1.87008	3.18952	0.00143568	0.0401059	phosphoglucomutase 2 [Source:MGI Symbol;Acc:MGI:97564]
ENSMUSG00000032802	Srxn1	1.97589	3.93666	0.00144146	0.0401587	sulfiredoxin 1 homolog (S. cerevisiae) [Source:MGI Symbol;Acc:MGI:104971]
ENSMUSG00000027639	Samhd1	0.600955	8.70487	0.00145197	0.0403429	SAM domain and HD domain, 1 [Source:MGI Symbol;Acc:MGI:1927468]
ENSMUSG00000033799	Tasor2	-1.08559	5.37387	0.00146616	0.0406281	transcription activation suppressor family member 2 [Source:MGI Symbol;Acc:MGI:2145274]
ENSMUSG00000039456	Morc3	-1.01306	5.31303	0.00147394	0.0407343	microrchidia 3 [Source:MGI Symbol;Acc:MGI:2136841]
ENSMUSG00000097586	Gm26528	-4.96027	-0.438134	0.00148556	0.040946	predicted gene, 26528 [Source:MGI Symbol;Acc:MGI:5477022]
ENSMUSG00000000957	Mmp14	2.39399	2.7074	0.00150748	0.0414397	matrix metallopeptidase 14 (membrane-inserted) [Source:MGI Symbol;Acc:MGI:101900]
ENSMUSG00000000278	Scpep1	1.44158	4.04626	0.00152558	0.041826	serine carboxypeptidase 1 [Source:MGI Symbol;Acc:MGI:1921867]
ENSMUSG00000033213	AA467197	-0.824003	7.21082	0.0015305	0.04185	expressed sequence AA467197 [Source:MGI Symbol;Acc:MGI:3034182]
ENSMUSG00000004552	Ctse	-2.65283	3.0464	0.00154601	0.0420621	cathepsin E [Source:MGI Symbol;Acc:MGI:107361]
ENSMUSG00000020611	Gna13	0.471021	10.0822	0.0015464	0.0420621	guanine nucleotide binding protein, alpha 13 [Source:MGI Symbol;Acc:MGI:95768]
ENSMUSG00000048388	Fam171b	3.43262	1.1826	0.00155178	0.0420976	family with sequence similarity 171, member B [Source:MGI Symbol;Acc:MGI:2444579]
ENSMUSG00000040296	Ddx58	-1.11576	5.61158	0.00156977	0.0424742	DEAD (Asp-Glu-Ala-Asp) box polypeptide 58 [Source:MGI Symbol;Acc:MGI:2442858]
ENSMUSG00000049608	Gpr55	-2.1933	2.80971	0.00157626	0.0425384	G protein-coupled receptor 55 [Source:MGI Symbol;Acc:MGI:2685064]
ENSMUSG00000030657	Xylt1	-1.17224	4.94821	0.00158329	0.0426169	xylosyltransferase 1 [Source:MGI Symbol;Acc:MGI:2451073]
ENSMUSG00000021549	Rasa1	-0.664398	7.48438	0.00162003	0.04333	RAS p21 protein activator 1 [Source:MGI Symbol;Acc:MGI:97860]
ENSMUSG00000097354	2310001H17Rik	-1.24504	4.58835	0.00162397	0.04333	RIKEN cDNA 2310001H17 gene [Source:MGI Symbol;Acc:MGI:1923682]
ENSMUSG00000040483	Xaf1	-1.55255	3.9826	0.00162565	0.04333	XIAP associated factor 1 [Source:MGI Symbol;Acc:MGI:3772572]
ENSMUSG00000058470	Gm8369	-0.645539	7.70676	0.00162816	0.04333	predicted gene 8369 [Source:MGI Symbol;Acc:MGI:3645380]
ENSMUSG00000032402	Smad3	0.867668	6.8073	0.00163074	0.04333	SMAD family member 3 [Source:MGI Symbol;Acc:MGI:1201674]
ENSMUSG00000021587	Pcsk1	4.1601	0.439566	0.00168928	0.0447703	proprotein convertase subtilisin/kexin type 1 [Source:MGI Symbol;Acc:MGI:97511]
ENSMUSG00000039191	Rbpj	0.6278	7.80339	0.00169586	0.0448297	recombination signal binding protein for immunoglobulin kappa J region [Source:MGI Symbol;Acc:MGI:96522]
ENSMUSG00000016028	Celsr1	-1.32517	4.47954	0.00170465	0.0449471	cadherin, EGF LAG seven-pass G-type receptor 1 [Source:MGI Symbol;Acc:MGI:1100883]
ENSMUSG00000058013	Sept11	0.73729	6.78643	0.00173082	0.045521	septin 11 [Source:MGI Symbol;Acc:MGI:1277214]
ENSMUSG00000008730	Hipk1	-0.590388	8.14721	0.00174157	0.0456115	homeodomain interacting protein kinase 1 [Source:MGI Symbol;Acc:MGI:1314873]
ENSMUSG00000029062	Cdk11b	0.915197	7.36067	0.00174309	0.0456115	cyclin-dependent kinase 11B [Source:MGI Symbol;Acc:MGI:88353]
ENSMUSG00000087651	1500009L16Rik	2.14455	2.74433	0.00177347	0.0462893	RIKEN cDNA 1500009L16 gene [Source:MGI Symbol;Acc:MGI:1917034]
ENSMUSG00000070407	Hs3st3b1	-1.79556	4.13763	0.00182979	0.0476028	heparan sulfate (glucosamine) 3-O-sulfotransferase 3B1 [Source:MGI Symbol;Acc:MGI:1333853]
ENSMUSG00000055865	Tafa3	-3.80271	0.673832	0.00183529	0.0476028	TAFA chemokine like family member 3 [Source:MGI Symbol;Acc:MGI:3046463]
ENSMUSG00000022799	Arhgap31	0.8978	6.33784	0.00183761	0.0476028	Rho GTPase activating protein 31 [Source:MGI Symbol;Acc:MGI:1333857]
ENSMUSG00000029725	Ppp1r35	-3.35464	1.48939	0.00184822	0.0477579	protein phosphatase 1, regulatory subunit 35 [Source:MGI Symbol;Acc:MGI:1922853]
ENSMUSG00000024231	Cul2	0.941907	5.08201	0.00186951	0.0481754	cullin 2 [Source:MGI Symbol;Acc:MGI:1918995]
ENSMUSG00000002881	Nab1	-0.509226	8.8429	0.0018737	0.0481754	Ngfi-A binding protein 1 [Source:MGI Symbol;Acc:MGI:107564]
ENSMUSG00000051747	Ttn	-1.86181	3.18133	0.00189076	0.0484934	titin [Source:MGI Symbol;Acc:MGI:98864]
ENSMUSG00000049093	Il23r	2.54206	3.12543	0.00190768	0.0487558	interleukin 23 receptor [Source:MGI Symbol;Acc:MGI:2181693]
ENSMUSG00000041439	Mfsd6	-0.711628	6.9502	0.00191042	0.0487558	major facilitator superfamily domain containing 6 [Source:MGI Symbol;Acc:MGI:1922925]
ENSMUSG00000070327	Rnf213	-0.778204	6.65801	0.00191971	0.0488723	ring finger protein 213 [Source:MGI Symbol;Acc:MGI:1289196]
ENSMUSG00000002233	Rhoc	-1.71927	3.96721	0.0019449	0.0493918	ras homolog family member C [Source:MGI Symbol;Acc:MGI:106028]
ENSMUSG00000019951	Uhrf1bp1l	-0.787814	7.0688	0.0019693	0.0498523	UHRF1 (ICBP90) binding protein 1-like [Source:MGI Symbol;Acc:MGI:2442888]
ENSMUSG00000068250	Amn1	-2.28746	2.93818	0.00197339	0.0498523	antagonist of mitotic exit network 1 [Source:MGI Symbol;Acc:MGI:2442933]
ENSMUSG00000079620	Muc4	-3.46486	0.769439	0.0019775	0.0498523	mucin 4 [Source:MGI Symbol;Acc:MGI:2153525]
ENSMUSG00000029814	Igf2bp3	-2.83506	2.34899	0.00199444	0.0501569	insulin-like growth factor 2 mRNA binding protein 3 [Source:MGI Symbol;Acc:MGI:1890359]
ENSMUSG00000024725	Ostf1	0.530463	8.86791	0.00200158	0.0502144	osteoclast stimulating factor 1 [Source:MGI Symbol;Acc:MGI:700012]
ENSMUSG00000015709	Arnt2	-1.43958	4.34585	0.00201034	0.0503122	aryl hydrocarbon receptor nuclear translocator 2 [Source:MGI Symbol;Acc:MGI:107188]
ENSMUSG00000024525	Impa2	0.875745	5.52077	0.0020325	0.0507073	inositol (myo)-1(or 4)-monophosphatase 2 [Source:MGI Symbol;Acc:MGI:2149728]
ENSMUSG00000031762	Mt2	1.04531	5.25861	0.00203594	0.0507073	metallothionein 2 [Source:MGI Symbol;Acc:MGI:97172]
ENSMUSG00000039428	Tmem135	-0.93905	5.33889	0.00204271	0.0507535	transmembrane protein 135 [Source:MGI Symbol;Acc:MGI:1920009]
ENSMUSG00000037211	Spry1	2.19414	2.74202	0.0020618	0.0510836	sprouty RTK signaling antagonist 1 [Source:MGI Symbol;Acc:MGI:1345139]
ENSMUSG00000040229	Gpr34	-1.93052	3.31621	0.00207211	0.0510836	G protein-coupled receptor 34 [Source:MGI Symbol;Acc:MGI:1346334]
ENSMUSG00000053477	Tcf4	1.4237	4.48286	0.0020743	0.0510836	transcription factor 4 [Source:MGI Symbol;Acc:MGI:98506]
ENSMUSG00000037921	Ddx60	-1.04488	5.13688	0.00208037	0.0510836	DEAD (Asp-Glu-Ala-Asp) box polypeptide 60 [Source:MGI Symbol;Acc:MGI:2384570]
ENSMUSG00000030114	Klrg1	-1.82751	4.16147	0.0020822	0.0510836	killer cell lectin-like receptor subfamily G, member 1 [Source:MGI Symbol;Acc:MGI:1355294]
ENSMUSG00000070034	Sp110	-1.30817	4.80877	0.00208565	0.0510836	Sp110 nuclear body protein [Source:MGI Symbol;Acc:MGI:1923364]
ENSMUSG00000039497	Dse	-3.71116	1.32034	0.00209885	0.0512853	dermatan sulfate epimerase [Source:MGI Symbol;Acc:MGI:2443455]
ENSMUSG00000039621	Prex1	-0.745416	7.37625	0.00211284	0.0515054	phosphatidylinositol-3,4,5-trisphosphate-dependent Rac exchange factor 1 [Source:MGI Symbol;Acc:MGI:3040696]
ENSMUSG00000040596	Pogk	-1.59502	3.68637	0.0021218	0.0516021	pogo transposable element with KRAB domain [Source:MGI Symbol;Acc:MGI:1918842]
ENSMUSG00000025190	Got1	0.695426	8.96603	0.00212696	0.0516063	glutamic-oxaloacetic transaminase 1, soluble [Source:MGI Symbol;Acc:MGI:95791]
ENSMUSG00000034586	Hid1	-1.29284	4.22525	0.00214635	0.0519548	HID1 domain containing [Source:MGI Symbol;Acc:MGI:2445087]
ENSMUSG00000020839	Tmigd1	4.60026	-0.253644	0.00217659	0.0525636	transmembrane and immunoglobulin domain containing 1 [Source:MGI Symbol;Acc:MGI:1913851]
ENSMUSG00000035517	Tdrd7	-3.65497	0.495853	0.00218366	0.0526115	tudor domain containing 7 [Source:MGI Symbol;Acc:MGI:2140279]
ENSMUSG00000025971	Maip1	-1.65453	3.83824	0.00219748	0.0528214	matrix AAA peptidase interacting protein 1 [Source:MGI Symbol;Acc:MGI:1915365]
ENSMUSG00000024778	Fas	-1.05322	5.08769	0.00221585	0.0531392	Fas (TNF receptor superfamily member 6) [Source:MGI Symbol;Acc:MGI:95484]
ENSMUSG00000038623	Tm6sf1	-2.00719	3.38436	0.00222945	0.0533416	transmembrane 6 superfamily member 1 [Source:MGI Symbol;Acc:MGI:1933209]
ENSMUSG00000039316	Rftn1	0.745638	6.73212	0.00224003	0.053471	raftlin lipid raft linker 1 [Source:MGI Symbol;Acc:MGI:1923688]
ENSMUSG00000024817	Uhrf2	0.626469	7.42454	0.00228284	0.0542464	ubiquitin-like, containing PHD and RING finger domains 2 [Source:MGI Symbol;Acc:MGI:1923718]
ENSMUSG00000073062	Zxdb	-1.51452	3.91259	0.00228466	0.0542464	zinc finger, X-linked, duplicated B [Source:MGI Symbol;Acc:MGI:3694898]
ENSMUSG00000017493	Igfbp4	0.913173	5.35234	0.00228974	0.0542464	insulin-like growth factor binding protein 4 [Source:MGI Symbol;Acc:MGI:96439]
ENSMUSG00000041872	Il17f	4.30462	0.0505939	0.0022935	0.0542464	interleukin 17F [Source:MGI Symbol;Acc:MGI:2676631]
ENSMUSG00000074570	Cass4	2.16579	3.09481	0.00230077	0.0542941	Cas scaffolding protein family member 4 [Source:MGI Symbol;Acc:MGI:2444482]
ENSMUSG00000026755	Arpc5l	-0.99968	5.36424	0.00230825	0.0543465	actin related protein 2/3 complex, subunit 5-like [Source:MGI Symbol;Acc:MGI:1921442]
ENSMUSG00000021470	Ercc6l2	-1.19128	4.31713	0.00231432	0.0543655	excision repair cross-complementing rodent repair deficiency, complementation group 6 like 2 [Source:MGI Symbol;Acc:MGI:1923501]
ENSMUSG00000074607	Tox2	1.42373	3.99815	0.00236119	0.0553408	TOX high mobility group box family member 2 [Source:MGI Symbol;Acc:MGI:3611233]
ENSMUSG00000056054	S100a8	4.16581	2.61055	0.00246942	0.0576673	S100 calcium binding protein A8 (calgranulin A) [Source:MGI Symbol;Acc:MGI:88244]
ENSMUSG00000054672	5830411N06Rik	2.06636	4.03475	0.00247242	0.0576673	RIKEN cDNA 5830411N06 gene [Source:MGI Symbol;Acc:MGI:2443685]
ENSMUSG00000032020	Ubash3b	0.862305	5.91168	0.00247719	0.0576673	ubiquitin associated and SH3 domain containing, B [Source:MGI Symbol;Acc:MGI:1920078]
ENSMUSG00000029860	Zyx	-0.92663	5.1717	0.00248959	0.0578256	zyxin [Source:MGI Symbol;Acc:MGI:103072]
ENSMUSG00000046324	Ermp1	1.09831	4.65684	0.00250355	0.0580195	endoplasmic reticulum metallopeptidase 1 [Source:MGI Symbol;Acc:MGI:106250]
ENSMUSG00000032290	Ptpn9	-1.0611	4.82066	0.00252832	0.0584624	protein tyrosine phosphatase, non-receptor type 9 [Source:MGI Symbol;Acc:MGI:1928376]
ENSMUSG00000020642	Rnf144a	1.70213	3.74399	0.00257826	0.0593121	ring finger protein 144A [Source:MGI Symbol;Acc:MGI:1344401]
ENSMUSG00000032386	Trip4	-1.39185	4.47003	0.00258471	0.0593121	thyroid hormone receptor interactor 4 [Source:MGI Symbol;Acc:MGI:1928469]
ENSMUSG00000027544	Nfatc2	0.68124	6.86223	0.00258564	0.0593121	nuclear factor of activated T cells, cytoplasmic, calcineurin dependent 2 [Source:MGI Symbol;Acc:MGI:102463]
ENSMUSG00000040123	Zmym5	-0.699137	6.69045	0.00258802	0.0593121	zinc finger, MYM-type 5 [Source:MGI Symbol;Acc:MGI:3041170]
ENSMUSG00000021709	Erbin	-0.664935	7.50527	0.00262876	0.0600505	Erbb2 interacting protein [Source:MGI Symbol;Acc:MGI:1890169]
ENSMUSG00000029486	Mrpl1	-1.7054	3.42103	0.00263186	0.0600505	mitochondrial ribosomal protein L1 [Source:MGI Symbol;Acc:MGI:2137202]
ENSMUSG00000061411	Nol4l	3.24769	1.71174	0.00265005	0.0603325	nucleolar protein 4-like [Source:MGI Symbol;Acc:MGI:1918765]
ENSMUSG00000047777	Phf13	-0.957568	5.03761	0.0026723	0.0607052	PHD finger protein 13 [Source:MGI Symbol;Acc:MGI:2446217]
ENSMUSG00000085977	Gm5970	4.30012	-0.654541	0.00268	0.0607467	predicted gene 5970 [Source:MGI Symbol;Acc:MGI:3646761]
ENSMUSG00000030753	Thap12	0.657295	7.90825	0.00270605	0.061203	THAP domain containing 12 [Source:MGI Symbol;Acc:MGI:1920231]
ENSMUSG00000036006	Ripor2	0.663474	6.54101	0.00275439	0.0621602	RHO family interacting cell polarization regulator 2 [Source:MGI Symbol;Acc:MGI:2444879]
ENSMUSG00000061904	Slc25a3	0.519579	10.3248	0.00279041	0.0628359	solute carrier family 25 (mitochondrial carrier, phosphate carrier), member 3 [Source:MGI Symbol;Acc:MGI:1353498]
ENSMUSG00000106024	A530083M17Rik	1.42894	4.21643	0.00281334	0.0631763	RIKEN cDNA A530083M17 gene [Source:MGI Symbol;Acc:MGI:2444172]
ENSMUSG00000028494	Plin2	1.35263	3.96765	0.00281775	0.0631763	perilipin 2 [Source:MGI Symbol;Acc:MGI:87920]
ENSMUSG00000016194	Hsd11b1	-0.977283	5.34329	0.00285947	0.0637603	hydroxysteroid 11-beta dehydrogenase 1 [Source:MGI Symbol;Acc:MGI:103562]
ENSMUSG00000025498	Irf7	-0.970875	5.20201	0.00286101	0.0637603	interferon regulatory factor 7 [Source:MGI Symbol;Acc:MGI:1859212]
ENSMUSG00000031107	Rbmx2	-1.65924	3.17171	0.0028623	0.0637603	RNA binding motif protein, X-linked 2 [Source:MGI Symbol;Acc:MGI:1919414]
ENSMUSG00000034731	Dgkh	-1.00319	5.7817	0.00288501	0.0641279	diacylglycerol kinase, eta [Source:MGI Symbol;Acc:MGI:2444188]
ENSMUSG00000056671	Prelid2	1.59934	3.72504	0.00290071	0.0643385	PRELI domain containing 2 [Source:MGI Symbol;Acc:MGI:1924869]
ENSMUSG00000019872	Smpdl3a	0.583976	7.75038	0.00292189	0.0645689	sphingomyelin phosphodiesterase, acid-like 3A [Source:MGI Symbol;Acc:MGI:1931437]
ENSMUSG00000049800	Sertad2	-0.820081	5.95188	0.00292359	0.0645689	SERTA domain containing 2 [Source:MGI Symbol;Acc:MGI:1931026]
ENSMUSG00000030067	Foxp1	-0.571505	7.73806	0.00293003	0.0645732	forkhead box P1 [Source:MGI Symbol;Acc:MGI:1914004]
ENSMUSG00000038034	Igsf8	1.16674	4.4932	0.00293846	0.0646212	immunoglobulin superfamily, member 8 [Source:MGI Symbol;Acc:MGI:2154090]
ENSMUSG00000033849	B3galt2	3.10902	3.0463	0.00295024	0.0646956	UDP-Gal:betaGlcNAc beta 1,3-galactosyltransferase, polypeptide 2 [Source:MGI Symbol;Acc:MGI:1349461]
ENSMUSG00000097352	C920009B18Rik	-0.695852	6.48005	0.00295437	0.0646956	RIKEN cDNA C920009B18 gene [Source:MGI Symbol;Acc:MGI:3583961]
ENSMUSG00000045362	Tnfrsf26	-1.33361	4.79803	0.00299938	0.0655426	tumor necrosis factor receptor superfamily, member 26 [Source:MGI Symbol;Acc:MGI:2651928]
ENSMUSG00000060548	Tnfrsf19	-5.07132	-0.767614	0.00301252	0.0656907	tumor necrosis factor receptor superfamily, member 19 [Source:MGI Symbol;Acc:MGI:1352474]
ENSMUSG00000025017	Pik3ap1	-0.904906	5.36059	0.00306121	0.0664984	phosphoinositide-3-kinase adaptor protein 1 [Source:MGI Symbol;Acc:MGI:1933177]
ENSMUSG00000022817	Itgb5	3.6448	0.671374	0.00306243	0.0664984	integrin beta 5 [Source:MGI Symbol;Acc:MGI:96614]
ENSMUSG00000021171	Esyt2	-0.850366	7.0083	0.00307402	0.0666101	extended synaptotagmin-like protein 2 [Source:MGI Symbol;Acc:MGI:1261845]
ENSMUSG00000113669	Gm36723	1.16019	5.06913	0.00309307	0.0668827	predicted gene, 36723 [Source:MGI Symbol;Acc:MGI:5595882]
ENSMUSG00000029911	Ssbp1	-1.38472	4.14065	0.00310058	0.0669051	single-stranded DNA binding protein 1 [Source:MGI Symbol;Acc:MGI:1920040]
ENSMUSG00000018008	Cyth4	0.71063	7.01922	0.00315348	0.0678602	cytohesin 4 [Source:MGI Symbol;Acc:MGI:2441702]
ENSMUSG00000022150	Dab2	3.04812	1.38741	0.00315797	0.0678602	disabled 2, mitogen-responsive phosphoprotein [Source:MGI Symbol;Acc:MGI:109175]
ENSMUSG00000074405	Zfp865	-2.25333	2.23965	0.00316812	0.0679371	zinc finger protein 865 [Source:MGI Symbol;Acc:MGI:2442656]
ENSMUSG00000028300	C9orf72	1.01925	5.4464	0.00323052	0.069077	C9orf72, member of C9orf72-SMCR8 complex [Source:MGI Symbol;Acc:MGI:1920455]
ENSMUSG00000032068	Plet1	-2.19798	2.96952	0.00323464	0.069077	placenta expressed transcript 1 [Source:MGI Symbol;Acc:MGI:1923759]
ENSMUSG00000033538	Casp4	-0.766575	6.97417	0.00325848	0.0694426	caspase 4, apoptosis-related cysteine peptidase [Source:MGI Symbol;Acc:MGI:107700]
ENSMUSG00000057858	Fam204a	-0.836975	5.91617	0.00328301	0.0697026	family with sequence similarity 204, member A [Source:MGI Symbol;Acc:MGI:1289174]
ENSMUSG00000060227	Casc4	2.68993	1.85181	0.00328417	0.0697026	cancer susceptibility candidate 4 [Source:MGI Symbol;Acc:MGI:2443129]
ENSMUSG00000032735	Ablim3	4.03131	0.959202	0.0033126	0.0700478	actin binding LIM protein family, member 3 [Source:MGI Symbol;Acc:MGI:2442582]
ENSMUSG00000020577	Tspan13	0.654514	7.5098	0.00331399	0.0700478	tetraspanin 13 [Source:MGI Symbol;Acc:MGI:1913359]
ENSMUSG00000022111	Uchl3	-1.18513	4.47026	0.00337136	0.071115	ubiquitin carboxyl-terminal esterase L3 (ubiquitin thiolesterase) [Source:MGI Symbol;Acc:MGI:1355274]
ENSMUSG00000033909	Usp36	1.01033	6.54994	0.00338245	0.0712037	ubiquitin specific peptidase 36 [Source:MGI Symbol;Acc:MGI:1919594]
ENSMUSG00000061207	Stk19	1.20567	4.76388	0.00339859	0.0713979	serine/threonine kinase 19 [Source:MGI Symbol;Acc:MGI:1860085]
ENSMUSG00000026012	Cd28	-0.495664	9.52757	0.00343251	0.0718813	CD28 antigen [Source:MGI Symbol;Acc:MGI:88327]
ENSMUSG00000020143	Dock2	0.521016	8.34349	0.00344471	0.0718813	dedicator of cyto-kinesis 2 [Source:MGI Symbol;Acc:MGI:2149010]
ENSMUSG00000024827	Gldc	3.3379	1.58649	0.00344593	0.0718813	glycine decarboxylase [Source:MGI Symbol;Acc:MGI:1341155]
ENSMUSG00000057143	Trim12c	-0.908707	5.02443	0.00345517	0.0718813	tripartite motif-containing 12C [Source:MGI Symbol;Acc:MGI:4821183]
ENSMUSG00000012889	Podnl1	0.882322	6.32495	0.00345934	0.0718813	podocan-like 1 [Source:MGI Symbol;Acc:MGI:2685352]
ENSMUSG00000028224	Nbn	-1.57916	3.84638	0.00346891	0.0718813	nibrin [Source:MGI Symbol;Acc:MGI:1351625]
ENSMUSG00000039697	Ncoa7	0.806501	5.43947	0.00347373	0.0718813	nuclear receptor coactivator 7 [Source:MGI Symbol;Acc:MGI:2444847]
ENSMUSG00000020349	Ppp2ca	0.463819	8.76309	0.00347723	0.0718813	protein phosphatase 2 (formerly 2A), catalytic subunit, alpha isoform [Source:MGI Symbol;Acc:MGI:1321159]
ENSMUSG00000025323	Sp4	-0.746273	6.60064	0.00353314	0.072814	trans-acting transcription factor 4 [Source:MGI Symbol;Acc:MGI:107595]
ENSMUSG00000021253	Tgfb3	3.23345	0.877923	0.00353644	0.072814	transforming growth factor, beta 3 [Source:MGI Symbol;Acc:MGI:98727]
ENSMUSG00000031749	St3gal2	1.70114	3.76225	0.00355573	0.0730656	ST3 beta-galactoside alpha-2,3-sialyltransferase 2 [Source:MGI Symbol;Acc:MGI:99427]
ENSMUSG00000031539	Ap3m2	-2.6425	2.45379	0.00356388	0.0730879	adaptor-related protein complex 3, mu 2 subunit [Source:MGI Symbol;Acc:MGI:1929214]
ENSMUSG00000100150	Gm19585	-0.598763	7.58335	0.00363623	0.0744239	predicted gene, 19585 [Source:MGI Symbol;Acc:MGI:5011770]
ENSMUSG00000042426	Dhx29	1.24966	4.45029	0.00366273	0.0748182	DEAH (Asp-Glu-Ala-His) box polypeptide 29 [Source:MGI Symbol;Acc:MGI:2145374]
ENSMUSG00000025722	Wdr73	-2.47234	2.05861	0.00371152	0.0756653	WD repeat domain 73 [Source:MGI Symbol;Acc:MGI:1919218]
ENSMUSG00000010067	Rassf1	1.05477	5.34268	0.003721	0.0757091	Ras association (RalGDS/AF-6) domain family member 1 [Source:MGI Symbol;Acc:MGI:1928386]
ENSMUSG00000028245	Nsmaf	-0.799068	6.02837	0.00373823	0.0758843	neutral sphingomyelinase (N-SMase) activation associated factor [Source:MGI Symbol;Acc:MGI:1341864]
ENSMUSG00000033350	Chst2	0.898026	5.66099	0.00374429	0.0758843	carbohydrate sulfotransferase 2 [Source:MGI Symbol;Acc:MGI:1891160]
ENSMUSG00000038175	Mylip	-1.14	4.90051	0.00377728	0.0764031	myosin regulatory light chain interacting protein [Source:MGI Symbol;Acc:MGI:2388271]
ENSMUSG00000067219	Nipal1	1.13598	4.6087	0.00383849	0.0773826	NIPA-like domain containing 1 [Source:MGI Symbol;Acc:MGI:1917951]
ENSMUSG00000027287	Snap23	-1.14665	4.21042	0.00384068	0.0773826	synaptosomal-associated protein 23 [Source:MGI Symbol;Acc:MGI:109356]
ENSMUSG00000026430	Rassf5	0.515989	7.83949	0.00388064	0.0780357	Ras association (RalGDS/AF-6) domain family member 5 [Source:MGI Symbol;Acc:MGI:1926375]
ENSMUSG00000026203	Dnajb2	1.54261	3.25097	0.00389229	0.0780972	DnaJ heat shock protein family (Hsp40) member B2 [Source:MGI Symbol;Acc:MGI:1928739]
ENSMUSG00000020183	Cpm	0.69653	6.85085	0.00389881	0.0780972	carboxypeptidase M [Source:MGI Symbol;Acc:MGI:1917824]
ENSMUSG00000072889	Nfxl1	-2.07141	2.70935	0.00397571	0.0794835	nuclear transcription factor, X-box binding-like 1 [Source:MGI Symbol;Acc:MGI:1923646]
ENSMUSG00000037415	Ranbp10	-1.0758	4.62076	0.00398666	0.0795485	RAN binding protein 10 [Source:MGI Symbol;Acc:MGI:1921584]
ENSMUSG00000021215	Net1	-1.50501	3.76567	0.0040162	0.0799819	neuroepithelial cell transforming gene 1 [Source:MGI Symbol;Acc:MGI:1927138]
ENSMUSG00000026718	Stam	-2.04143	2.9947	0.00402386	0.0799819	signal transducing adaptor molecule (SH3 domain and ITAM motif) 1 [Source:MGI Symbol;Acc:MGI:1329014]
ENSMUSG00000025780	Itih5	-1.36588	3.91983	0.00404775	0.0803024	inter-alpha (globulin) inhibitor H5 [Source:MGI Symbol;Acc:MGI:1925751]
ENSMUSG00000042743	Sgtb	-2.41511	1.99846	0.00406706	0.080531	small glutamine-rich tetratricopeptide repeat (TPR)-containing, beta [Source:MGI Symbol;Acc:MGI:2444615]
ENSMUSG00000018648	Dusp14	-0.812779	5.56779	0.00411566	0.0813375	dual specificity phosphatase 14 [Source:MGI Symbol;Acc:MGI:1927168]
ENSMUSG00000069094	Pde7a	-0.763764	6.63937	0.00414139	0.0816897	phosphodiesterase 7A [Source:MGI Symbol;Acc:MGI:1202402]
ENSMUSG00000003037	Rab8a	-0.560214	7.64191	0.00415936	0.0818879	RAB8A, member RAS oncogene family [Source:MGI Symbol;Acc:MGI:96960]
ENSMUSG00000032469	Dbr1	-0.780729	5.67038	0.00430477	0.0845895	debranching RNA lariats 1 [Source:MGI Symbol;Acc:MGI:1931520]
ENSMUSG00000097709	2810429I04Rik	-3.25768	0.320385	0.00432023	0.0847322	RIKEN cDNA 2810429I04 gene [Source:MGI Symbol;Acc:MGI:1924187]
ENSMUSG00000028173	Wls	1.24553	4.70674	0.00433838	0.0848202	wntless WNT ligand secretion mediator [Source:MGI Symbol;Acc:MGI:1915401]
ENSMUSG00000024620	Pdgfrb	4.03167	-0.590688	0.00434113	0.0848202	platelet derived growth factor receptor, beta polypeptide [Source:MGI Symbol;Acc:MGI:97531]
ENSMUSG00000038615	Nfe2l1	1.04233	4.60134	0.00437034	0.0852104	nuclear factor, erythroid derived 2,-like 1 [Source:MGI Symbol;Acc:MGI:99421]
ENSMUSG00000042190	Cmklr1	-3.03893	1.32234	0.00437758	0.0852104	chemokine-like receptor 1 [Source:MGI Symbol;Acc:MGI:109603]
ENSMUSG00000024661	Fth1	0.465079	9.86757	0.00439125	0.0853157	ferritin heavy polypeptide 1 [Source:MGI Symbol;Acc:MGI:95588]
ENSMUSG00000027569	Mrgbp	-1.23569	3.88325	0.00440775	0.0853904	MRG/MORF4L binding protein [Source:MGI Symbol;Acc:MGI:1920497]
ENSMUSG00000025467	Prap1	-4.45637	0.627801	0.00443885	0.0853904	proline-rich acidic protein 1 [Source:MGI Symbol;Acc:MGI:893573]
ENSMUSG00000042599	Kdm7a	0.49247	8.46911	0.00443923	0.0853904	lysine (K)-specific demethylase 7A [Source:MGI Symbol;Acc:MGI:2443388]
ENSMUSG00000003437	Paf1	0.882272	5.10046	0.0044423	0.0853904	Paf1, RNA polymerase II complex component [Source:MGI Symbol;Acc:MGI:1923988]
ENSMUSG00000025473	Adam8	0.738001	6.33761	0.00445324	0.0853904	a disintegrin and metallopeptidase domain 8 [Source:MGI Symbol;Acc:MGI:107825]
ENSMUSG00000031935	Med17	-0.88507	5.4408	0.00445652	0.0853904	mediator complex subunit 17 [Source:MGI Symbol;Acc:MGI:2182585]
ENSMUSG00000080810	Gm11737	2.8564	1.6016	0.00445786	0.0853904	predicted gene 11737 [Source:MGI Symbol;Acc:MGI:3650525]
ENSMUSG00000063889	Crem	0.64199	9.27073	0.00446119	0.0853904	cAMP responsive element modulator [Source:MGI Symbol;Acc:MGI:88495]
ENSMUSG00000023827	Agpat4	1.18117	4.19136	0.0045026	0.0860238	1-acylglycerol-3-phosphate O-acyltransferase 4 (lysophosphatidic acid acyltransferase, delta) [Source:MGI Symbol;Acc:MGI:1915512]
ENSMUSG00000006345	Ggt1	4.12893	0.530024	0.00451879	0.086122	gamma-glutamyltransferase 1 [Source:MGI Symbol;Acc:MGI:95706]
ENSMUSG00000066406	Akap13	-0.430395	10.3848	0.00452441	0.086122	A kinase (PRKA) anchor protein 13 [Source:MGI Symbol;Acc:MGI:2676556]
ENSMUSG00000009588	St6galnac1	3.52369	1.17804	0.00455332	0.086513	ST6 (alpha-N-acetyl-neuraminyl-2,3-beta-galactosyl-1,3)-N-acetylgalactosaminide alpha-2,6-sialyltransferase 1 [Source:MGI Symbol;Acc:MGI:1341826]
ENSMUSG00000039089	L3mbtl3	-1.19196	4.76273	0.00456769	0.0866269	L3MBTL3 histone methyl-lysine binding protein [Source:MGI Symbol;Acc:MGI:2143628]
ENSMUSG00000028848	Gpn2	-2.16859	2.56495	0.0046518	0.0880604	GPN-loop GTPase 2 [Source:MGI Symbol;Acc:MGI:2140368]
ENSMUSG00000051391	Ywhag	-0.692489	6.5141	0.0046716	0.0882735	tyrosine 3-monooxygenase/tryptophan 5-monooxygenase activation protein, gamma polypeptide [Source:MGI Symbol;Acc:MGI:108109]
ENSMUSG00000055240	Zfp101	2.34222	2.55577	0.00469854	0.0885164	zinc finger protein 101 [Source:MGI Symbol;Acc:MGI:107547]
ENSMUSG00000020827	Mink1	-1.70243	3.30766	0.00470523	0.0885164	misshapen-like kinase 1 (zebrafish) [Source:MGI Symbol;Acc:MGI:1355329]
ENSMUSG00000037104	Socs5	-2.30642	2.44959	0.00471014	0.0885164	suppressor of cytokine signaling 5 [Source:MGI Symbol;Acc:MGI:2385459]
ENSMUSG00000035621	Midn	0.723908	6.49435	0.00471998	0.0885403	midnolin [Source:MGI Symbol;Acc:MGI:1890222]
ENSMUSG00000027500	Stmn2	2.97869	1.57966	0.00473063	0.0885794	stathmin-like 2 [Source:MGI Symbol;Acc:MGI:98241]
ENSMUSG00000030729	Pgm2l1	0.709675	6.45263	0.00475031	0.088787	phosphoglucomutase 2-like 1 [Source:MGI Symbol;Acc:MGI:1918224]
ENSMUSG00000026014	Raph1	-0.874542	5.28106	0.00479407	0.0894431	Ras association (RalGDS/AF-6) and pleckstrin homology domains 1 [Source:MGI Symbol;Acc:MGI:1924550]
ENSMUSG00000056071	S100a9	3.05546	2.69521	0.00486586	0.0906189	S100 calcium binding protein A9 (calgranulin B) [Source:MGI Symbol;Acc:MGI:1338947]
ENSMUSG00000038059	Smim3	0.768175	6.27862	0.0048848	0.0906309	small integral membrane protein 3 [Source:MGI Symbol;Acc:MGI:1917088]
ENSMUSG00000104388	Gm37033	0.62191	6.63472	0.0048916	0.0906309	predicted gene, 37033 [Source:MGI Symbol;Acc:MGI:5610261]
ENSMUSG00000026628	Atf3	0.867429	5.45591	0.00489281	0.0906309	activating transcription factor 3 [Source:MGI Symbol;Acc:MGI:109384]
ENSMUSG00000053475	Tnfaip6	2.35931	1.89972	0.00497466	0.0919822	tumor necrosis factor alpha induced protein 6 [Source:MGI Symbol;Acc:MGI:1195266]
ENSMUSG00000008200	Fnbp4	-0.621173	6.62674	0.00499153	0.0921293	formin binding protein 4 [Source:MGI Symbol;Acc:MGI:1860513]
ENSMUSG00000022237	Ankrd33b	3.74553	-0.209525	0.00509788	0.0939247	ankyrin repeat domain 33B [Source:MGI Symbol;Acc:MGI:1917904]
ENSMUSG00000001467	Cyp51	0.72375	6.31648	0.0051324	0.0943101	cytochrome P450, family 51 [Source:MGI Symbol;Acc:MGI:106040]
ENSMUSG00000037110	Ralgapa2	-0.973609	5.04268	0.00514521	0.0943101	Ral GTPase activating protein, alpha subunit 2 (catalytic) [Source:MGI Symbol;Acc:MGI:3036245]
ENSMUSG00000024516	Sec11c	0.571872	7.53869	0.00514618	0.0943101	SEC11 homolog C, signal peptidase complex subunit [Source:MGI Symbol;Acc:MGI:1913536]
ENSMUSG00000036155	Mgat5	1.15552	5.09548	0.00519127	0.094968	mannoside acetylglucosaminyltransferase 5 [Source:MGI Symbol;Acc:MGI:894701]
ENSMUSG00000031533	Mrps31	-1.75195	2.71445	0.00525427	0.0959509	mitochondrial ribosomal protein S31 [Source:MGI Symbol;Acc:MGI:1913153]
ENSMUSG00000021556	Golm1	0.84542	5.64638	0.00533712	0.0972918	golgi membrane protein 1 [Source:MGI Symbol;Acc:MGI:1917329]
ENSMUSG00000046753	Ccdc66	1.22914	4.14846	0.00535651	0.0974071	coiled-coil domain containing 66 [Source:MGI Symbol;Acc:MGI:2443639]
ENSMUSG00000038256	Bcl9	2.86169	0.937145	0.00536229	0.0974071	B cell CLL/lymphoma 9 [Source:MGI Symbol;Acc:MGI:1924828]
ENSMUSG00000099375	Gm28187	-2.61174	1.73597	0.00539347	0.0978015	predicted gene 28187 [Source:MGI Symbol;Acc:MGI:5578893]
ENSMUSG00000031155	Pim2	-1.48409	3.59761	0.00541246	0.0979741	proviral integration site 2 [Source:MGI Symbol;Acc:MGI:97587]
ENSMUSG00000020599	Rgs9	3.44954	0.204172	0.00543154	0.0980373	regulator of G-protein signaling 9 [Source:MGI Symbol;Acc:MGI:1338824]
ENSMUSG00000007589	Tinf2	0.88347	6.08137	0.00543493	0.0980373	Terf1 (TRF1)-interacting nuclear factor 2 [Source:MGI Symbol;Acc:MGI:107246]
ENSMUSG00000053470	Kdm3a	-0.757745	6.0316	0.00545491	0.0982264	lysine (K)-specific demethylase 3A [Source:MGI Symbol;Acc:MGI:98847]
ENSMUSG00000036646	Man1b1	1.5657	4.36877	0.00546822	0.0982949	mannosidase, alpha, class 1B, member 1 [Source:MGI Symbol;Acc:MGI:2684954]
ENSMUSG00000057596	Trim30d	-0.903267	5.56986	0.00552198	0.098966	tripartite motif-containing 30D [Source:MGI Symbol;Acc:MGI:3035181]
ENSMUSG00000020044	Timp3	1.47214	3.94234	0.00552945	0.098966	tissue inhibitor of metalloproteinase 3 [Source:MGI Symbol;Acc:MGI:98754]
ENSMUSG00000024251	Thada	-1.20761	4.03975	0.00553633	0.098966	thyroid adenoma associated [Source:MGI Symbol;Acc:MGI:3039623]
ENSMUSG00000035283	Adrb1	-3.57701	-0.0257239	0.00554386	0.098966	adrenergic receptor, beta 1 [Source:MGI Symbol;Acc:MGI:87937]
ENSMUSG00000003623	Crot	-0.867036	5.74854	0.00562382	0.100136	carnitine O-octanoyltransferase [Source:MGI Symbol;Acc:MGI:1921364]
ENSMUSG00000036103	Colec12	3.68573	-0.0632696	0.0056288	0.100136	collectin sub-family member 12 [Source:MGI Symbol;Acc:MGI:2152907]
ENSMUSG00000020634	Ubxn2a	-0.742509	6.16911	0.00571563	0.101506	UBX domain protein 2A [Source:MGI Symbol;Acc:MGI:2442310]
ENSMUSG00000026426	Arl8a	1.12781	4.31696	0.00574989	0.10194	ADP-ribosylation factor-like 8A [Source:MGI Symbol;Acc:MGI:1915974]
ENSMUSG00000029465	Arpc3	0.580286	7.31828	0.00578044	0.102252	actin related protein 2/3 complex, subunit 3 [Source:MGI Symbol;Acc:MGI:1928375]
ENSMUSG00000078763	Slfn1	-0.79464	5.97574	0.00578731	0.102252	schlafen 1 [Source:MGI Symbol;Acc:MGI:1313259]
ENSMUSG00000056498	Tmem154	-1.09291	4.43112	0.00583109	0.10285	transmembrane protein 154 [Source:MGI Symbol;Acc:MGI:2444725]
ENSMUSG00000042460	C1galt1	-0.986142	5.69653	0.00590937	0.104053	core 1 synthase, glycoprotein-N-acetylgalactosamine 3-beta-galactosyltransferase, 1 [Source:MGI Symbol;Acc:MGI:2151071]
ENSMUSG00000078453	Abracl	-0.681154	6.82694	0.00597715	0.105068	ABRA C-terminal like [Source:MGI Symbol;Acc:MGI:1920362]
ENSMUSG00000057409	Zfp53	-1.31482	3.81558	0.00602661	0.105757	zinc finger protein 53 [Source:MGI Symbol;Acc:MGI:99200]
ENSMUSG00000038156	Spon1	-2.79843	1.3754	0.006064	0.106233	spondin 1, (f-spondin) extracellular matrix protein [Source:MGI Symbol;Acc:MGI:2385287]
ENSMUSG00000030029	Lrig1	-1.27992	4.11162	0.00609852	0.106657	leucine-rich repeats and immunoglobulin-like domains 1 [Source:MGI Symbol;Acc:MGI:107935]
ENSMUSG00000002109	Ddb2	-1.13447	4.60055	0.00612287	0.106723	damage specific DNA binding protein 2 [Source:MGI Symbol;Acc:MGI:1355314]
ENSMUSG00000099413	Gm17767	-3.27139	0.341693	0.00613308	0.106723	predicted gene, 17767 [Source:MGI Symbol;Acc:MGI:5009931]
ENSMUSG00000108910	Gm44625	3.37874	0.304507	0.00613324	0.106723	predicted gene 44625 [Source:MGI Symbol;Acc:MGI:5753201]
ENSMUSG00000025930	Msc	3.47978	0.477562	0.00616111	0.106976	musculin [Source:MGI Symbol;Acc:MGI:1333884]
ENSMUSG00000019437	Tlcd1	2.31126	2.15678	0.00616848	0.106976	TLC domain containing 1 [Source:MGI Symbol;Acc:MGI:1915572]
ENSMUSG00000020696	Rffl	-2.25611	2.12996	0.00618227	0.107035	ring finger and FYVE like domain containing protein [Source:MGI Symbol;Acc:MGI:1914588]
ENSMUSG00000054717	Hmgb2	-0.461088	8.35469	0.00620051	0.107097	high mobility group box 2 [Source:MGI Symbol;Acc:MGI:96157]
ENSMUSG00000020029	Nudt4	0.710459	6.45379	0.00620859	0.107097	nudix (nucleoside diphosphate linked moiety X)-type motif 4 [Source:MGI Symbol;Acc:MGI:1918457]
ENSMUSG00000044447	Dock5	-1.73245	3.77099	0.00623024	0.107097	dedicator of cytokinesis 5 [Source:MGI Symbol;Acc:MGI:2652871]
ENSMUSG00000037991	Rmi2	3.07721	1.04076	0.00623504	0.107097	RecQ mediated genome instability 2 [Source:MGI Symbol;Acc:MGI:2685383]
ENSMUSG00000045573	Penk	-1.15806	4.04512	0.00623765	0.107097	preproenkephalin [Source:MGI Symbol;Acc:MGI:104629]
ENSMUSG00000097266	Gm26802	3.97731	-0.855366	0.006266	0.107405	predicted gene, 26802 [Source:MGI Symbol;Acc:MGI:5477296]
ENSMUSG00000090019	Gimap1	-0.831696	5.55071	0.00630151	0.107768	GTPase, IMAP family member 1 [Source:MGI Symbol;Acc:MGI:109368]
ENSMUSG00000022377	Asap1	-0.686288	6.1153	0.00632121	0.107768	ArfGAP with SH3 domain, ankyrin repeat and PH domain1 [Source:MGI Symbol;Acc:MGI:1342335]
ENSMUSG00000023977	Ubr2	-0.534522	7.44043	0.00633647	0.107768	ubiquitin protein ligase E3 component n-recognin 2 [Source:MGI Symbol;Acc:MGI:1861099]
ENSMUSG00000024556	Me2	-1.11375	4.73605	0.00635305	0.107768	malic enzyme 2, NAD(+)-dependent, mitochondrial [Source:MGI Symbol;Acc:MGI:2147351]
ENSMUSG00000042759	Apobr	-2.57783	1.77555	0.00635407	0.107768	apolipoprotein B receptor [Source:MGI Symbol;Acc:MGI:2176230]
ENSMUSG00000026393	Nek7	-0.64106	6.96898	0.00635613	0.107768	NIMA (never in mitosis gene a)-related expressed kinase 7 [Source:MGI Symbol;Acc:MGI:1890645]
ENSMUSG00000030309	Caprin2	-3.21489	0.761341	0.00636662	0.107768	caprin family member 2 [Source:MGI Symbol;Acc:MGI:2448541]
ENSMUSG00000001131	Timp1	3.45531	-0.0515005	0.00637824	0.107768	tissue inhibitor of metalloproteinase 1 [Source:MGI Symbol;Acc:MGI:98752]
ENSMUSG00000036894	Rap2b	-0.907586	5.263	0.00638982	0.107768	RAP2B, member of RAS oncogene family [Source:MGI Symbol;Acc:MGI:1921262]
ENSMUSG00000002413	Braf	0.757665	6.08519	0.00639142	0.107768	Braf transforming gene [Source:MGI Symbol;Acc:MGI:88190]
ENSMUSG00000041954	Tnfrsf18	-0.596895	7.21278	0.00646421	0.108798	tumor necrosis factor receptor superfamily, member 18 [Source:MGI Symbol;Acc:MGI:894675]
ENSMUSG00000036117	Il5	3.9716	-0.703205	0.00647358	0.108798	interleukin 5 [Source:MGI Symbol;Acc:MGI:96557]
ENSMUSG00000029822	Osbpl3	0.823993	5.81333	0.00654135	0.109661	oxysterol binding protein-like 3 [Source:MGI Symbol;Acc:MGI:1918970]
ENSMUSG00000027985	Lef1	-0.733311	5.81844	0.00655073	0.109661	lymphoid enhancer binding factor 1 [Source:MGI Symbol;Acc:MGI:96770]
ENSMUSG00000043252	Tmem64	0.993444	6.61892	0.00655675	0.109661	transmembrane protein 64 [Source:MGI Symbol;Acc:MGI:2140359]
ENSMUSG00000041762	Gpr155	-2.7233	1.66122	0.00656765	0.109666	G protein-coupled receptor 155 [Source:MGI Symbol;Acc:MGI:1915776]
ENSMUSG00000038894	Irs2	0.976646	5.22403	0.00660767	0.110076	insulin receptor substrate 2 [Source:MGI Symbol;Acc:MGI:109334]
ENSMUSG00000030102	Itpr1	0.589296	7.07428	0.0066135	0.110076	inositol 1,4,5-trisphosphate receptor 1 [Source:MGI Symbol;Acc:MGI:96623]
ENSMUSG00000025058	5430427O19Rik	-1.7011	3.24714	0.00675585	0.112264	RIKEN cDNA 5430427O19 gene [Source:MGI Symbol;Acc:MGI:1918648]
ENSMUSG00000024042	Sik1	0.803583	6.62668	0.00683217	0.11335	salt inducible kinase 1 [Source:MGI Symbol;Acc:MGI:104754]
ENSMUSG00000079685	Ulbp1	-1.33462	4.06164	0.00690033	0.114272	UL16 binding protein 1 [Source:MGI Symbol;Acc:MGI:1925027]
ENSMUSG00000019843	Fyn	-0.563965	8.39088	0.00690986	0.114272	Fyn proto-oncogene [Source:MGI Symbol;Acc:MGI:95602]
ENSMUSG00000022957	Itsn1	-2.09767	2.48557	0.00696509	0.115002	intersectin 1 (SH3 domain protein 1A) [Source:MGI Symbol;Acc:MGI:1338069]
ENSMUSG00000105504	Gbp5	-1.06838	4.57808	0.00701012	0.115561	guanylate binding protein 5 [Source:MGI Symbol;Acc:MGI:2429943]
ENSMUSG00000019850	Tnfaip3	-0.94617	9.6628	0.00704954	0.116026	tumor necrosis factor, alpha-induced protein 3 [Source:MGI Symbol;Acc:MGI:1196377]
ENSMUSG00000015745	Plekho1	1.85162	2.9813	0.00708638	0.116446	pleckstrin homology domain containing, family O member 1 [Source:MGI Symbol;Acc:MGI:1914470]
ENSMUSG00000047407	Tgif1	-0.696389	7.16725	0.00712307	0.116864	TGFB-induced factor homeobox 1 [Source:MGI Symbol;Acc:MGI:1194497]
ENSMUSG00000036315	Znrd1	1.02653	4.90649	0.00716072	0.117295	zinc ribbon domain containing 1 [Source:MGI Symbol;Acc:MGI:1913386]
ENSMUSG00000024726	Carnmt1	1.53412	3.7918	0.00717949	0.117356	carnosine N-methyltransferase 1 [Source:MGI Symbol;Acc:MGI:1914633]
ENSMUSG00000056917	Sipa1	-0.826974	5.25866	0.00718714	0.117356	signal-induced proliferation associated gene 1 [Source:MGI Symbol;Acc:MGI:107576]
ENSMUSG00000092417	Gpank1	-1.06109	4.33436	0.00723277	0.117915	G patch domain and ankyrin repeats 1 [Source:MGI Symbol;Acc:MGI:2148975]
ENSMUSG00000032431	Crtap	-3.29391	0.746259	0.0072448	0.117925	cartilage associated protein [Source:MGI Symbol;Acc:MGI:1891221]
ENSMUSG00000041124	Msantd4	-1.05082	4.58485	0.00726415	0.118054	Myb/SANT-like DNA-binding domain containing 4 with coiled-coils [Source:MGI Symbol;Acc:MGI:1925350]
ENSMUSG00000035126	Wdr78	2.3215	2.46409	0.00729618	0.118388	WD repeat domain 78 [Source:MGI Symbol;Acc:MGI:2385328]
ENSMUSG00000027459	Fam110a	0.675848	7.35698	0.00734858	0.119052	family with sequence similarity 110, member A [Source:MGI Symbol;Acc:MGI:1921097]
ENSMUSG00000021548	Ccnh	-1.00519	4.87254	0.00736585	0.119145	cyclin H [Source:MGI Symbol;Acc:MGI:1913921]
ENSMUSG00000039623	Ap5z1	-2.6269	1.08875	0.00743788	0.120047	adaptor-related protein complex 5, zeta 1 subunit [Source:MGI Symbol;Acc:MGI:1924908]
ENSMUSG00000006344	Ggt5	3.48515	0.0757213	0.00744489	0.120047	gamma-glutamyltransferase 5 [Source:MGI Symbol;Acc:MGI:1346063]
ENSMUSG00000024571	Gm16286	0.784567	5.93411	0.00750307	0.120797	predicted gene 16286 [Source:MGI Symbol;Acc:MGI:3833940]
ENSMUSG00000035828	Pim3	0.671383	7.1284	0.00755146	0.121387	proviral integration site 3 [Source:MGI Symbol;Acc:MGI:1355297]
ENSMUSG00000032397	Tipin	-0.898066	5.30926	0.00765606	0.122877	timeless interacting protein [Source:MGI Symbol;Acc:MGI:1921571]
ENSMUSG00000038563	Efl1	-1.30142	4.08541	0.00770531	0.123476	elongation factor like GTPase 1 [Source:MGI Symbol;Acc:MGI:2141969]
ENSMUSG00000039671	Zmynd8	-0.564241	6.73787	0.00774018	0.123843	zinc finger, MYND-type containing 8 [Source:MGI Symbol;Acc:MGI:1918025]
ENSMUSG00000022026	Olfm4	-2.67123	1.67694	0.00777089	0.124142	olfactomedin 4 [Source:MGI Symbol;Acc:MGI:2685142]
ENSMUSG00000031278	Acsl4	0.77056	7.49899	0.00781199	0.124606	acyl-CoA synthetase long-chain family member 4 [Source:MGI Symbol;Acc:MGI:1354713]
ENSMUSG00000022797	Tfrc	-0.598951	6.34849	0.00782801	0.124669	transferrin receptor [Source:MGI Symbol;Acc:MGI:98822]
ENSMUSG00000097993	Ptprv	3.17258	0.643197	0.00784845	0.124683	protein tyrosine phosphatase, receptor type, V [Source:MGI Symbol;Acc:MGI:108027]
ENSMUSG00000028277	Ube2j1	0.590506	7.86057	0.00785299	0.124683	ubiquitin-conjugating enzyme E2J 1 [Source:MGI Symbol;Acc:MGI:1926245]
ENSMUSG00000048215	A630023P12Rik	-1.07676	4.52904	0.00788392	0.124982	RIKEN cDNA A630023P12 gene [Source:MGI Symbol;Acc:MGI:2445162]
ENSMUSG00000026341	Actr3	-0.560356	8.27718	0.00797556	0.126136	ARP3 actin-related protein 3 [Source:MGI Symbol;Acc:MGI:1921367]
ENSMUSG00000111080	Gm20300	2.30872	1.87962	0.00798111	0.126136	predicted gene, 20300 [Source:MGI Symbol;Acc:MGI:5012485]
ENSMUSG00000037202	Prf1	-2.8606	1.51487	0.00800459	0.126314	perforin 1 (pore forming protein) [Source:MGI Symbol;Acc:MGI:97551]
ENSMUSG00000038502	Ptov1	3.67907	-0.0930937	0.00811277	0.127477	prostate tumor over expressed gene 1 [Source:MGI Symbol;Acc:MGI:1933946]
ENSMUSG00000043587	Pxylp1	-2.35661	2.184	0.00811917	0.127477	2-phosphoxylose phosphatase 1 [Source:MGI Symbol;Acc:MGI:2442444]
ENSMUSG00000024174	Pot1b	-2.90707	1.56266	0.00812371	0.127477	protection of telomeres 1B [Source:MGI Symbol;Acc:MGI:1920086]
ENSMUSG00000001964	Emd	0.616383	6.839	0.00814737	0.127477	emerin [Source:MGI Symbol;Acc:MGI:108117]
ENSMUSG00000035493	Tgfbi	3.16682	1.03057	0.00814875	0.127477	transforming growth factor, beta induced [Source:MGI Symbol;Acc:MGI:99959]
ENSMUSG00000009418	Nav1	3.69721	0.166654	0.00815232	0.127477	neuron navigator 1 [Source:MGI Symbol;Acc:MGI:2183683]
ENSMUSG00000036840	Siah1a	-1.66694	3.19415	0.00819086	0.127886	siah E3 ubiquitin protein ligase 1A [Source:MGI Symbol;Acc:MGI:108064]
ENSMUSG00000015597	Zfp318	-0.927968	4.44521	0.00822491	0.128224	zinc finger protein 318 [Source:MGI Symbol;Acc:MGI:1889348]
ENSMUSG00000057286	St6galnac2	3.70587	-0.323317	0.00824408	0.12833	ST6 (alpha-N-acetyl-neuraminyl-2,3-beta-galactosyl-1,3)-N-acetylgalactosaminide alpha-2,6-sialyltransferase 2 [Source:MGI Symbol;Acc:MGI:107553]
ENSMUSG00000000982	Ccl3	-3.35471	2.42104	0.00827502	0.128547	chemokine (C-C motif) ligand 3 [Source:MGI Symbol;Acc:MGI:98260]
ENSMUSG00000028633	Ctps	1.36919	3.54419	0.00829381	0.128547	cytidine 5'-triphosphate synthase [Source:MGI Symbol;Acc:MGI:1858304]
ENSMUSG00000025574	Tk1	-1.57971	3.25971	0.00830023	0.128547	thymidine kinase 1 [Source:MGI Symbol;Acc:MGI:98763]
ENSMUSG00000061787	Rps17	0.446576	8.42462	0.00831944	0.128547	ribosomal protein S17 [Source:MGI Symbol;Acc:MGI:1309526]
ENSMUSG00000113852	Gm48062	2.54014	1.67815	0.00832023	0.128547	predicted gene, 48062 [Source:MGI Symbol;Acc:MGI:6097387]
ENSMUSG00000038335	Tsr1	-0.834898	5.4463	0.00834212	0.128693	TSR1 20S rRNA accumulation [Source:MGI Symbol;Acc:MGI:2144566]
ENSMUSG00000102503	Gm37370	1.66084	2.68202	0.00839399	0.1293	predicted gene, 37370 [Source:MGI Symbol;Acc:MGI:5610598]
ENSMUSG00000043421	Hilpda	0.525428	8.02327	0.00842856	0.129639	hypoxia inducible lipid droplet associated [Source:MGI Symbol;Acc:MGI:1916823]
ENSMUSG00000036299	BC031181	0.680622	6.38061	0.00845165	0.129801	cDNA sequence BC031181 [Source:MGI Symbol;Acc:MGI:3039614]
ENSMUSG00000063410	Stk24	0.436993	8.40961	0.00847147	0.129817	serine/threonine kinase 24 [Source:MGI Symbol;Acc:MGI:2385007]
ENSMUSG00000078945	Naip2	-2.25973	2.41494	0.0085327	0.129817	NLR family, apoptosis inhibitory protein 2 [Source:MGI Symbol;Acc:MGI:1298226]
ENSMUSG00000035105	Egln3	0.879095	4.84797	0.00853334	0.129817	egl-9 family hypoxia-inducible factor 3 [Source:MGI Symbol;Acc:MGI:1932288]
ENSMUSG00000020423	Btg2	-0.527617	8.35843	0.00853856	0.129817	B cell translocation gene 2, anti-proliferative [Source:MGI Symbol;Acc:MGI:108384]
ENSMUSG00000036565	Ttyh3	-1.02171	4.50443	0.00854436	0.129817	tweety family member 3 [Source:MGI Symbol;Acc:MGI:1925589]
ENSMUSG00000044505	Lingo4	3.56814	-0.152611	0.00854537	0.129817	leucine rich repeat and Ig domain containing 4 [Source:MGI Symbol;Acc:MGI:2444651]
ENSMUSG00000039168	Dap	0.661888	6.39773	0.00854585	0.129817	death-associated protein [Source:MGI Symbol;Acc:MGI:1918190]
ENSMUSG00000037674	Rfx7	-0.765155	5.67979	0.00856183	0.129817	regulatory factor X, 7 [Source:MGI Symbol;Acc:MGI:2442675]
ENSMUSG00000042198	Chchd7	1.53775	3.59871	0.00856571	0.129817	coiled-coil-helix-coiled-coil-helix domain containing 7 [Source:MGI Symbol;Acc:MGI:1913683]
ENSMUSG00000052632	Asap2	-2.75099	0.683734	0.0086305	0.130607	ArfGAP with SH3 domain, ankyrin repeat and PH domain 2 [Source:MGI Symbol;Acc:MGI:2685438]
ENSMUSG00000049502	Dtx3l	-0.617485	6.7691	0.00865456	0.1307	deltex 3-like, E3 ubiquitin ligase [Source:MGI Symbol;Acc:MGI:2656973]
ENSMUSG00000051124	Gimap9	-0.614933	7.23434	0.0086619	0.1307	GTPase, IMAP family member 9 [Source:MGI Symbol;Acc:MGI:3511744]
ENSMUSG00000056531	Ccdc18	2.55084	1.24105	0.00878046	0.132296	coiled-coil domain containing 18 [Source:MGI Symbol;Acc:MGI:1922974]
ENSMUSG00000013236	Ptprs	1.92947	2.66769	0.00884294	0.133043	protein tyrosine phosphatase, receptor type, S [Source:MGI Symbol;Acc:MGI:97815]
ENSMUSG00000085028	Slc2a4rg-ps	1.58667	3.08796	0.00893019	0.133989	Slc2a4 regulator, pseudogene [Source:MGI Symbol;Acc:MGI:3651388]
ENSMUSG00000029798	Herc6	-0.991248	4.63184	0.00893176	0.133989	hect domain and RLD 6 [Source:MGI Symbol;Acc:MGI:1914388]
ENSMUSG00000031530	Dusp4	0.634872	6.07624	0.00895935	0.134208	dual specificity phosphatase 4 [Source:MGI Symbol;Acc:MGI:2442191]
ENSMUSG00000027200	Sema6d	-2.2675	2.25206	0.00899778	0.134589	sema domain, transmembrane domain (TM), and cytoplasmic domain, (semaphorin) 6D [Source:MGI Symbol;Acc:MGI:2387661]
ENSMUSG00000040270	Bach2	-1.04756	4.6024	0.0090141	0.134638	BTB and CNC homology, basic leucine zipper transcription factor 2 [Source:MGI Symbol;Acc:MGI:894679]
ENSMUSG00000042156	Dzip1	-1.66567	2.93846	0.00905531	0.135059	DAZ interacting protein 1 [Source:MGI Symbol;Acc:MGI:1914311]
ENSMUSG00000037992	Rara	-0.966499	4.39657	0.0091716	0.136596	retinoic acid receptor, alpha [Source:MGI Symbol;Acc:MGI:97856]
ENSMUSG00000061130	Ppm1b	0.644435	6.16981	0.00921086	0.136983	protein phosphatase 1B, magnesium dependent, beta isoform [Source:MGI Symbol;Acc:MGI:101841]
ENSMUSG00000038058	Nod1	-2.46164	1.84401	0.00923963	0.137214	nucleotide-binding oligomerization domain containing 1 [Source:MGI Symbol;Acc:MGI:1341839]
ENSMUSG00000029192	Tbc1d14	-1.13682	4.11827	0.00927846	0.137425	TBC1 domain family, member 14 [Source:MGI Symbol;Acc:MGI:1098708]
ENSMUSG00000018678	Sp2	-0.876912	5.03702	0.00928042	0.137425	Sp2 transcription factor [Source:MGI Symbol;Acc:MGI:1926162]
ENSMUSG00000028337	Coro2a	-0.689867	6.30599	0.00929617	0.137461	coronin, actin binding protein 2A [Source:MGI Symbol;Acc:MGI:1345966]
ENSMUSG00000040322	Slc25a24	0.681675	6.71927	0.00932677	0.137716	solute carrier family 25 (mitochondrial carrier, phosphate carrier), member 24 [Source:MGI Symbol;Acc:MGI:1917160]
ENSMUSG00000027130	Slc12a6	1.25373	4.28591	0.00936437	0.138074	solute carrier family 12, member 6 [Source:MGI Symbol;Acc:MGI:2135960]
ENSMUSG00000038646	Ramac	-0.87429	5.41984	0.00942961	0.138838	RNA guanine-7 methyltransferase activating subunit [Source:MGI Symbol;Acc:MGI:1914398]
ENSMUSG00000062234	Gak	0.589355	6.47069	0.00958407	0.140912	cyclin G associated kinase [Source:MGI Symbol;Acc:MGI:2442153]
ENSMUSG00000024750	Zfand5	0.518199	7.73488	0.00961509	0.141167	zinc finger, AN1-type domain 5 [Source:MGI Symbol;Acc:MGI:1278334]
ENSMUSG00000022015	Tnfsf11	0.810122	8.49502	0.00966123	0.141643	tumor necrosis factor (ligand) superfamily, member 11 [Source:MGI Symbol;Acc:MGI:1100089]
ENSMUSG00000046876	Atxn1	0.643119	7.82138	0.00968863	0.141844	ataxin 1 [Source:MGI Symbol;Acc:MGI:104783]
ENSMUSG00000024601	Isoc1	0.778831	6.16995	0.00981713	0.143522	isochorismatase domain containing 1 [Source:MGI Symbol;Acc:MGI:1913557]
ENSMUSG00000050635	Sprr2f	-1.45878	4.02296	0.00984826	0.143693	small proline-rich protein 2F [Source:MGI Symbol;Acc:MGI:1330349]
ENSMUSG00000028163	Nfkb1	0.464447	8.83178	0.00985667	0.143693	nuclear factor of kappa light polypeptide gene enhancer in B cells 1, p105 [Source:MGI Symbol;Acc:MGI:97312]
ENSMUSG00000023079	Gtf2ird1	3.13314	0.664696	0.00990684	0.144221	general transcription factor II I repeat domain-containing 1 [Source:MGI Symbol;Acc:MGI:1861942]
ENSMUSG00000064246	Chil1	2.76105	0.691298	0.0100766	0.146487	chitinase-like 1 [Source:MGI Symbol;Acc:MGI:1340899]
ENSMUSG00000059920	4930453N24Rik	-0.74613	5.33867	0.0101796	0.147292	RIKEN cDNA 4930453N24 gene [Source:MGI Symbol;Acc:MGI:1914859]
ENSMUSG00000075010	AW112010	-0.450731	10.1332	0.0101895	0.147292	expressed sequence AW112010 [Source:MGI Symbol;Acc:MGI:2147706]
ENSMUSG00000028788	Ptp4a2	-0.344682	9.95279	0.0101957	0.147292	protein tyrosine phosphatase 4a2 [Source:MGI Symbol;Acc:MGI:1277117]
ENSMUSG00000034951	Cog7	1.26635	3.72443	0.0102124	0.147292	component of oligomeric golgi complex 7 [Source:MGI Symbol;Acc:MGI:2685013]
ENSMUSG00000021675	F2rl2	-1.79488	2.76118	0.0102154	0.147292	coagulation factor II (thrombin) receptor-like 2 [Source:MGI Symbol;Acc:MGI:1298208]
ENSMUSG00000042148	Cox10	0.901692	5.1924	0.0102176	0.147292	heme A:farnesyltransferase cytochrome c oxidase assembly factor 10 [Source:MGI Symbol;Acc:MGI:1917633]
ENSMUSG00000033220	Rac2	-0.448087	9.18114	0.0103066	0.148369	Rac family small GTPase 2 [Source:MGI Symbol;Acc:MGI:97846]
ENSMUSG00000024793	Tnfrsf25	1.19429	4.69591	0.0103366	0.148594	tumor necrosis factor receptor superfamily, member 25 [Source:MGI Symbol;Acc:MGI:1934667]
ENSMUSG00000098090	2700099C18Rik	1.45763	3.46234	0.0103527	0.148619	RIKEN cDNA 2700099C18 gene [Source:MGI Symbol;Acc:MGI:1924272]
ENSMUSG00000058446	Znrf2	-0.567079	6.82077	0.010396	0.149034	zinc and ring finger 2 [Source:MGI Symbol;Acc:MGI:1196246]
ENSMUSG00000097855	A930007I19Rik	-2.97173	1.19136	0.0104963	0.150263	RIKEN cDNA A930007I19 gene [Source:MGI Symbol;Acc:MGI:1925029]
ENSMUSG00000037905	Bri3bp	0.697046	5.52746	0.0105414	0.150668	Bri3 binding protein [Source:MGI Symbol;Acc:MGI:1924059]
ENSMUSG00000031137	Fgf13	-2.27996	1.85212	0.0105538	0.150668	fibroblast growth factor 13 [Source:MGI Symbol;Acc:MGI:109178]
ENSMUSG00000070604	Vsig10l	-3.63149	-0.365438	0.0106447	0.151249	V-set and immunoglobulin domain containing 10 like [Source:MGI Symbol;Acc:MGI:1922940]
ENSMUSG00000005371	Fbxo11	-0.487684	8.02771	0.0106498	0.151249	F-box protein 11 [Source:MGI Symbol;Acc:MGI:2147134]
ENSMUSG00000020895	Tmem107	3.68774	0.238503	0.0106513	0.151249	transmembrane protein 107 [Source:MGI Symbol;Acc:MGI:1914160]
ENSMUSG00000073664	Nbeal1	-1.13263	4.32261	0.0106672	0.151249	neurobeachin like 1 [Source:MGI Symbol;Acc:MGI:2444343]
ENSMUSG00000002489	Tiam1	0.706872	6.15985	0.0106676	0.151249	T cell lymphoma invasion and metastasis 1 [Source:MGI Symbol;Acc:MGI:103306]
ENSMUSG00000035133	Arhgap5	-1.08098	4.44496	0.0108121	0.152999	Rho GTPase activating protein 5 [Source:MGI Symbol;Acc:MGI:1332637]
ENSMUSG00000047583	Tyw3	3.07344	0.460382	0.0108234	0.152999	tRNA-yW synthesizing protein 3 homolog (S. cerevisiae) [Source:MGI Symbol;Acc:MGI:2445040]
ENSMUSG00000038886	Man2a2	0.74752	6.34223	0.0108553	0.152999	mannosidase 2, alpha 2 [Source:MGI Symbol;Acc:MGI:2150656]
ENSMUSG00000015214	Mtmr1	-0.882897	5.13283	0.0108726	0.152999	myotubularin related protein 1 [Source:MGI Symbol;Acc:MGI:1858271]
ENSMUSG00000056394	Lig1	0.632647	6.83228	0.0108802	0.152999	ligase I, DNA, ATP-dependent [Source:MGI Symbol;Acc:MGI:101789]
ENSMUSG00000032673	Prorsd1	-0.929798	4.45568	0.0108984	0.152999	prolyl-tRNA synthetase domain containing 1 [Source:MGI Symbol;Acc:MGI:1915189]
ENSMUSG00000032547	Ryk	-1.09278	4.37809	0.0109117	0.152999	receptor-like tyrosine kinase [Source:MGI Symbol;Acc:MGI:101766]
ENSMUSG00000052889	Prkcb	-0.580812	6.80483	0.0109124	0.152999	protein kinase C, beta [Source:MGI Symbol;Acc:MGI:97596]
ENSMUSG00000003154	Foxj2	-0.979187	4.51505	0.0109243	0.152999	forkhead box J2 [Source:MGI Symbol;Acc:MGI:1926805]
ENSMUSG00000029076	Sdf4	-0.474375	8.15136	0.0109964	0.153801	stromal cell derived factor 4 [Source:MGI Symbol;Acc:MGI:108079]
ENSMUSG00000028578	Caap1	1.03868	3.98107	0.0110113	0.153801	caspase activity and apoptosis inhibitor 1 [Source:MGI Symbol;Acc:MGI:1915020]
ENSMUSG00000103197	Gm37642	1.83863	2.04066	0.0110824	0.154585	predicted gene, 37642 [Source:MGI Symbol;Acc:MGI:5610870]
ENSMUSG00000028150	Rorc	3.09962	0.587432	0.0111062	0.154708	RAR-related orphan receptor gamma [Source:MGI Symbol;Acc:MGI:104856]
ENSMUSG00000020399	Havcr2	1.08362	4.75001	0.0111585	0.155228	hepatitis A virus cellular receptor 2 [Source:MGI Symbol;Acc:MGI:2159682]
ENSMUSG00000003721	Insig2	1.12033	4.17683	0.011203	0.155638	insulin induced gene 2 [Source:MGI Symbol;Acc:MGI:1920249]
ENSMUSG00000034168	Irf2bpl	-0.629904	6.96312	0.0112681	0.156332	interferon regulatory factor 2 binding protein-like [Source:MGI Symbol;Acc:MGI:2442463]
ENSMUSG00000028344	Invs	-2.10447	2.22641	0.0112924	0.156459	inversin [Source:MGI Symbol;Acc:MGI:1335082]
ENSMUSG00000001663	Gstt1	2.86785	2.70558	0.0113127	0.156531	glutathione S-transferase, theta 1 [Source:MGI Symbol;Acc:MGI:107379]
ENSMUSG00000089824	Rbm12	0.680436	5.90486	0.0114932	0.158816	RNA binding motif protein 12 [Source:MGI Symbol;Acc:MGI:1922960]
ENSMUSG00000040249	Lrp1	2.22242	1.57144	0.0115548	0.159453	low density lipoprotein receptor-related protein 1 [Source:MGI Symbol;Acc:MGI:96828]
ENSMUSG00000026327	Serpinb11	-3.86541	-0.294726	0.0117398	0.16179	serine (or cysteine) peptidase inhibitor, clade B (ovalbumin), member 11 [Source:MGI Symbol;Acc:MGI:1914207]
ENSMUSG00000056144	Trim34a	-1.30913	3.83721	0.0117719	0.162017	tripartite motif-containing 34A [Source:MGI Symbol;Acc:MGI:2137359]
ENSMUSG00000028152	Tspan5	-1.01964	4.4416	0.0118326	0.162635	tetraspanin 5 [Source:MGI Symbol;Acc:MGI:1928096]
ENSMUSG00000031668	Eif2ak3	-0.839211	4.92564	0.0118959	0.163138	eukaryotic translation initiation factor 2 alpha kinase 3 [Source:MGI Symbol;Acc:MGI:1341830]
ENSMUSG00000038121	Fam210a	-1.52726	3.36933	0.0119007	0.163138	family with sequence similarity 210, member A [Source:MGI Symbol;Acc:MGI:1914000]
ENSMUSG00000030064	Frmd4b	-0.589365	6.55433	0.0119368	0.163416	FERM domain containing 4B [Source:MGI Symbol;Acc:MGI:2141794]
ENSMUSG00000018395	Kif3a	1.73372	3.02967	0.0119585	0.163431	kinesin family member 3A [Source:MGI Symbol;Acc:MGI:107689]
ENSMUSG00000078517	Emc1	0.870664	5.10948	0.0119696	0.163431	ER membrane protein complex subunit 1 [Source:MGI Symbol;Acc:MGI:2443696]
ENSMUSG00000066258	Trim12a	-0.865483	5.08073	0.0120962	0.164942	tripartite motif-containing 12A [Source:MGI Symbol;Acc:MGI:1923931]
ENSMUSG00000026558	Uck2	0.827938	5.05326	0.012116	0.164995	uridine-cytidine kinase 2 [Source:MGI Symbol;Acc:MGI:1931744]
ENSMUSG00000036707	Cab39	-0.489267	8.02424	0.0121362	0.165053	calcium binding protein 39 [Source:MGI Symbol;Acc:MGI:107438]
ENSMUSG00000039304	Tnfsf10	-1.21616	3.93153	0.0121719	0.165168	tumor necrosis factor (ligand) superfamily, member 10 [Source:MGI Symbol;Acc:MGI:107414]
ENSMUSG00000021400	Wrnip1	-0.601946	6.10967	0.0121766	0.165168	Werner helicase interacting protein 1 [Source:MGI Symbol;Acc:MGI:1926153]
ENSMUSG00000009894	Snap47	1.25257	3.56846	0.0122198	0.165326	synaptosomal-associated protein, 47 [Source:MGI Symbol;Acc:MGI:1915076]
ENSMUSG00000061079	Zfp143	1.71922	2.94591	0.0122211	0.165326	zinc finger protein 143 [Source:MGI Symbol;Acc:MGI:1277969]
ENSMUSG00000029461	Fam168a	-0.716862	5.32952	0.0122363	0.165326	family with sequence similarity 168, member A [Source:MGI Symbol;Acc:MGI:2442372]
ENSMUSG00000026675	Hsd17b7	0.995441	4.67066	0.0123001	0.165971	hydroxysteroid (17-beta) dehydrogenase 7 [Source:MGI Symbol;Acc:MGI:1330808]
ENSMUSG00000026708	Cenpl	0.744452	5.85414	0.0123262	0.166106	centromere protein L [Source:MGI Symbol;Acc:MGI:1917704]
ENSMUSG00000026643	Nmt2	0.763179	5.30342	0.0123806	0.166622	N-myristoyltransferase 2 [Source:MGI Symbol;Acc:MGI:1202298]
ENSMUSG00000025025	Mxi1	0.531451	7.93188	0.012432	0.167097	MAX interactor 1, dimerization protein [Source:MGI Symbol;Acc:MGI:97245]
ENSMUSG00000021276	Cinp	2.34882	1.92295	0.0124892	0.167647	cyclin-dependent kinase 2 interacting protein [Source:MGI Symbol;Acc:MGI:1914486]
ENSMUSG00000053931	Cnn3	1.76547	2.60221	0.0125104	0.167714	calponin 3, acidic [Source:MGI Symbol;Acc:MGI:1919244]
ENSMUSG00000030748	Il4ra	0.602767	7.61166	0.01254	0.167893	interleukin 4 receptor, alpha [Source:MGI Symbol;Acc:MGI:105367]
ENSMUSG00000019920	Lims1	-0.837414	6.04439	0.0126323	0.168911	LIM and senescent cell antigen-like domains 1 [Source:MGI Symbol;Acc:MGI:1195263]
ENSMUSG00000053310	Nrgn	1.81327	4.03487	0.0126889	0.169447	neurogranin [Source:MGI Symbol;Acc:MGI:1927184]
ENSMUSG00000057335	Cep170	1.06323	4.53156	0.0128358	0.171188	centrosomal protein 170 [Source:MGI Symbol;Acc:MGI:1918348]
ENSMUSG00000019927	Ube2d1	-0.902464	4.53265	0.0129419	0.172381	ubiquitin-conjugating enzyme E2D 1 [Source:MGI Symbol;Acc:MGI:2384911]
ENSMUSG00000032265	Tent5a	0.595751	8.37715	0.0130528	0.173504	terminal nucleotidyltransferase 5A [Source:MGI Symbol;Acc:MGI:2670964]
ENSMUSG00000064262	Gimap8	-0.679272	6.1489	0.0130703	0.173504	GTPase, IMAP family member 8 [Source:MGI Symbol;Acc:MGI:2685303]
ENSMUSG00000066026	Dhrs3	2.33879	2.65233	0.013078	0.173504	dehydrogenase/reductase (SDR family) member 3 [Source:MGI Symbol;Acc:MGI:1315215]
ENSMUSG00000051439	Cd14	3.07231	0.398877	0.0130934	0.173504	CD14 antigen [Source:MGI Symbol;Acc:MGI:88318]
ENSMUSG00000037321	Tap1	0.570447	7.33173	0.0133141	0.176203	transporter 1, ATP-binding cassette, sub-family B (MDR/TAP) [Source:MGI Symbol;Acc:MGI:98483]
ENSMUSG00000014039	Prdm15	1.71915	2.7625	0.0134009	0.177125	PR domain containing 15 [Source:MGI Symbol;Acc:MGI:1930121]
ENSMUSG00000030530	Furin	0.542885	10.1213	0.0134895	0.177639	furin (paired basic amino acid cleaving enzyme) [Source:MGI Symbol;Acc:MGI:97513]
ENSMUSG00000021298	Gpr132	0.536449	8.38871	0.0134896	0.177639	G protein-coupled receptor 132 [Source:MGI Symbol;Acc:MGI:1890220]
ENSMUSG00000045005	Fzd5	-0.956216	5.03036	0.01354	0.177639	frizzled class receptor 5 [Source:MGI Symbol;Acc:MGI:108571]
ENSMUSG00000029322	Plac8	0.744655	9.64931	0.0135534	0.177639	placenta-specific 8 [Source:MGI Symbol;Acc:MGI:2445289]
ENSMUSG00000110914	Gm48611	3.41304	0.298055	0.0135607	0.177639	predicted gene, 48611 [Source:MGI Symbol;Acc:MGI:6098198]
ENSMUSG00000030583	Sipa1l3	1.73115	2.86003	0.0135825	0.177639	signal-induced proliferation-associated 1 like 3 [Source:MGI Symbol;Acc:MGI:1921456]
ENSMUSG00000044340	Phlpp1	-1.19798	3.86999	0.0135859	0.177639	PH domain and leucine rich repeat protein phosphatase 1 [Source:MGI Symbol;Acc:MGI:2138327]
ENSMUSG00000006731	B4galnt1	-0.757811	5.59652	0.0135924	0.177639	beta-1,4-N-acetyl-galactosaminyl transferase 1 [Source:MGI Symbol;Acc:MGI:1342057]
ENSMUSG00000005672	Kit	2.01558	2.4676	0.0136046	0.177639	KIT proto-oncogene receptor tyrosine kinase [Source:MGI Symbol;Acc:MGI:96677]
ENSMUSG00000025157	Zdhhc16	2.0654	2.38178	0.0136117	0.177639	zinc finger, DHHC domain containing 16 [Source:MGI Symbol;Acc:MGI:1921418]
ENSMUSG00000026994	Galnt3	-1.67427	3.04641	0.0136493	0.177906	polypeptide N-acetylgalactosaminyltransferase 3 [Source:MGI Symbol;Acc:MGI:894695]
ENSMUSG00000029417	Cxcl9	1.39596	3.41528	0.0137776	0.179352	chemokine (C-X-C motif) ligand 9 [Source:MGI Symbol;Acc:MGI:1352449]
ENSMUSG00000030304	Ergic2	-0.507601	6.91825	0.0138183	0.179554	ERGIC and golgi 2 [Source:MGI Symbol;Acc:MGI:1914706]
ENSMUSG00000044068	Zrsr1	0.795856	6.14421	0.0138314	0.179554	zinc finger (CCCH type), RNA binding motif and serine/arginine rich 1 [Source:MGI Symbol;Acc:MGI:98885]
ENSMUSG00000027303	Ptpra	0.612328	6.76798	0.0138452	0.179554	protein tyrosine phosphatase, receptor type, A [Source:MGI Symbol;Acc:MGI:97808]
ENSMUSG00000043807	Ly6g5b	0.795166	5.25653	0.0138669	0.179609	lymphocyte antigen 6 complex, locus G5B [Source:MGI Symbol;Acc:MGI:2385809]
ENSMUSG00000022338	Eny2	-0.606852	6.49158	0.0139054	0.179623	ENY2 transcription and export complex 2 subunit [Source:MGI Symbol;Acc:MGI:1919286]
ENSMUSG00000040848	Sft2d2	0.69792	5.68282	0.0139074	0.179623	SFT2 domain containing 2 [Source:MGI Symbol;Acc:MGI:1917362]
ENSMUSG00000032231	Anxa2	-0.552138	7.59371	0.0139246	0.179623	annexin A2 [Source:MGI Symbol;Acc:MGI:88246]
ENSMUSG00000039159	Ube2h	-0.553584	6.72862	0.0139374	0.179623	ubiquitin-conjugating enzyme E2H [Source:MGI Symbol;Acc:MGI:104632]
ENSMUSG00000018160	Med1	0.50994	7.22841	0.0139718	0.179841	mediator complex subunit 1 [Source:MGI Symbol;Acc:MGI:1100846]
ENSMUSG00000058756	Thra	1.59403	3.54018	0.0139996	0.179974	thyroid hormone receptor alpha [Source:MGI Symbol;Acc:MGI:98742]
ENSMUSG00000030203	Dusp16	1.24087	3.74089	0.0140284	0.180121	dual specificity phosphatase 16 [Source:MGI Symbol;Acc:MGI:1917936]
ENSMUSG00000021598	Med10	-0.551847	6.51446	0.0141642	0.181639	mediator complex subunit 10 [Source:MGI Symbol;Acc:MGI:106331]
ENSMUSG00000105691	Gm42876	-2.84662	0.576454	0.0141922	0.181773	predicted gene 42876 [Source:MGI Symbol;Acc:MGI:5663013]
ENSMUSG00000029467	Atp2a2	0.569083	6.95808	0.0142196	0.181898	ATPase, Ca++ transporting, cardiac muscle, slow twitch 2 [Source:MGI Symbol;Acc:MGI:88110]
ENSMUSG00000059474	Mbtd1	-0.531894	6.64411	0.0142399	0.181933	mbt domain containing 1 [Source:MGI Symbol;Acc:MGI:2143977]
ENSMUSG00000054766	Set	-0.468024	7.41871	0.0142913	0.182364	SET nuclear oncogene [Source:MGI Symbol;Acc:MGI:1860267]
ENSMUSG00000031781	Ciapin1	0.636463	5.96298	0.0143584	0.182824	cytokine induced apoptosis inhibitor 1 [Source:MGI Symbol;Acc:MGI:1922083]
ENSMUSG00000004043	Stat5a	-0.577697	6.18511	0.0143627	0.182824	signal transducer and activator of transcription 5A [Source:MGI Symbol;Acc:MGI:103036]
ENSMUSG00000034438	Gbp8	0.699935	5.85249	0.0143901	0.182947	guanylate-binding protein 8 [Source:MGI Symbol;Acc:MGI:1923324]
ENSMUSG00000052446	Zfp961	-2.94372	1.01859	0.0144183	0.18308	zinc finger protein 961 [Source:MGI Symbol;Acc:MGI:3583954]
ENSMUSG00000015143	Actn1	-0.797209	5.05649	0.0145097	0.184016	actinin, alpha 1 [Source:MGI Symbol;Acc:MGI:2137706]
ENSMUSG00000019731	Slc35e1	-0.697325	5.57788	0.0145719	0.18446	solute carrier family 35, member E1 [Source:MGI Symbol;Acc:MGI:2142403]
ENSMUSG00000028937	Acot7	-0.660878	6.41514	0.0145805	0.18446	acyl-CoA thioesterase 7 [Source:MGI Symbol;Acc:MGI:1917275]
ENSMUSG00000025384	Faap100	1.12656	3.74299	0.0146234	0.184635	Fanconi anemia core complex associated protein 100 [Source:MGI Symbol;Acc:MGI:1919135]
ENSMUSG00000027962	Vcam1	1.87832	2.21347	0.01463	0.184635	vascular cell adhesion molecule 1 [Source:MGI Symbol;Acc:MGI:98926]
ENSMUSG00000042747	Krtcap2	-0.577627	6.80859	0.0146612	0.184802	keratinocyte associated protein 2 [Source:MGI Symbol;Acc:MGI:1913309]
ENSMUSG00000019055	Plod1	1.86068	1.75263	0.0147152	0.185258	procollagen-lysine, 2-oxoglutarate 5-dioxygenase 1 [Source:MGI Symbol;Acc:MGI:99907]
ENSMUSG00000113831	Gm49602	-0.698345	5.44703	0.0148271	0.186268	predicted gene, 49602 [Source:MGI Symbol;Acc:MGI:6215013]
ENSMUSG00000018293	Pfn1	-1.07515	7.19824	0.0148347	0.186268	profilin 1 [Source:MGI Symbol;Acc:MGI:97549]
ENSMUSG00000097000	Gm17435	-3.49703	0.304625	0.0148766	0.186268	predicted gene, 17435 [Source:MGI Symbol;Acc:MGI:4937069]
ENSMUSG00000040859	Bsdc1	-0.997117	4.33334	0.0148785	0.186268	BSD domain containing 1 [Source:MGI Symbol;Acc:MGI:1913466]
ENSMUSG00000042417	Ccno	2.52053	1.15938	0.0148856	0.186268	cyclin O [Source:MGI Symbol;Acc:MGI:2145534]
ENSMUSG00000098112	Bin2	-0.67646	6.98314	0.0149449	0.186556	bridging integrator 2 [Source:MGI Symbol;Acc:MGI:3611448]
ENSMUSG00000027599	Armc1	-0.725447	5.36409	0.0149605	0.186556	armadillo repeat containing 1 [Source:MGI Symbol;Acc:MGI:1921502]
ENSMUSG00000037270	4932438A13Rik	0.442909	8.42246	0.0149627	0.186556	RIKEN cDNA 4932438A13 gene [Source:MGI Symbol;Acc:MGI:2444631]
ENSMUSG00000022024	Sugt1	0.514178	7.32551	0.0151815	0.189056	SGT1, suppressor of G2 allele of SKP1 (S. cerevisiae) [Source:MGI Symbol;Acc:MGI:1915205]
ENSMUSG00000027630	Tbl1xr1	-0.577127	6.53814	0.0152332	0.18947	transducin (beta)-like 1X-linked receptor 1 [Source:MGI Symbol;Acc:MGI:2441730]
ENSMUSG00000038332	Sesn1	-1.51678	2.88886	0.0152751	0.189763	sestrin 1 [Source:MGI Symbol;Acc:MGI:2155278]
ENSMUSG00000021733	Slc4a7	0.493917	7.63439	0.0153493	0.190242	solute carrier family 4, sodium bicarbonate cotransporter, member 7 [Source:MGI Symbol;Acc:MGI:2443878]
ENSMUSG00000002844	Adprh	0.530234	6.46471	0.0153504	0.190242	ADP-ribosylarginine hydrolase [Source:MGI Symbol;Acc:MGI:1098234]
ENSMUSG00000053536	Cstf2t	-0.997823	4.00091	0.0153855	0.190448	cleavage stimulation factor, 3' pre-RNA subunit 2, tau [Source:MGI Symbol;Acc:MGI:1932622]
ENSMUSG00000062580	Timm17a	-0.649992	5.54522	0.0154974	0.191414	translocase of inner mitochondrial membrane 17a [Source:MGI Symbol;Acc:MGI:1343131]
ENSMUSG00000030660	Pik3c2a	-0.830639	5.56734	0.0155201	0.191414	phosphatidylinositol-4-phosphate 3-kinase catalytic subunit type 2 alpha [Source:MGI Symbol;Acc:MGI:1203729]
ENSMUSG00000070305	Mpzl3	-0.951929	4.56761	0.0155249	0.191414	myelin protein zero-like 3 [Source:MGI Symbol;Acc:MGI:2442647]
ENSMUSG00000041263	Rusc1	0.989535	4.88247	0.0155375	0.191414	RUN and SH3 domain containing 1 [Source:MGI Symbol;Acc:MGI:1919546]
ENSMUSG00000036002	Fam214b	1.6529	2.94767	0.0155809	0.191719	family with sequence similarity 214, member B [Source:MGI Symbol;Acc:MGI:2441854]
ENSMUSG00000026778	Prkcq	-0.715075	5.61358	0.0156044	0.191748	protein kinase C, theta [Source:MGI Symbol;Acc:MGI:97601]
ENSMUSG00000089762	Ier5l	0.987702	4.37506	0.0156203	0.191748	immediate early response 5-like [Source:MGI Symbol;Acc:MGI:1919750]
ENSMUSG00000033272	Slc35a4	1.03155	4.2424	0.0157054	0.192563	solute carrier family 35, member A4 [Source:MGI Symbol;Acc:MGI:1915093]
ENSMUSG00000100392	Gm28935	-2.27971	1.85106	0.0157312	0.192651	predicted gene 28935 [Source:MGI Symbol;Acc:MGI:5579641]
ENSMUSG00000026749	Nek6	-1.44795	3.31473	0.01581	0.193387	NIMA (never in mitosis gene a)-related expressed kinase 6 [Source:MGI Symbol;Acc:MGI:1891638]
ENSMUSG00000040723	Rcsd1	0.804666	4.86721	0.0159903	0.195348	RCSD domain containing 1 [Source:MGI Symbol;Acc:MGI:2676394]
ENSMUSG00000068220	Lgals1	0.497098	8.31615	0.0160081	0.195348	lectin, galactose binding, soluble 1 [Source:MGI Symbol;Acc:MGI:96777]
ENSMUSG00000058006	Mdn1	0.692262	6.27505	0.0160276	0.195356	midasin AAA ATPase 1 [Source:MGI Symbol;Acc:MGI:1926159]
ENSMUSG00000044345	Marveld1	1.75715	3.127	0.0161523	0.196644	MARVEL (membrane-associating) domain containing 1 [Source:MGI Symbol;Acc:MGI:2147570]
ENSMUSG00000044017	Adgrd1	2.94322	0.919947	0.0161978	0.196965	adhesion G protein-coupled receptor D1 [Source:MGI Symbol;Acc:MGI:3041203]
ENSMUSG00000020290	Xpo1	-0.553199	6.76395	0.0163431	0.198499	exportin 1 [Source:MGI Symbol;Acc:MGI:2144013]
ENSMUSG00000042042	Csgalnact2	-1.11943	4.62093	0.0164039	0.199003	chondroitin sulfate N-acetylgalactosaminyltransferase 2 [Source:MGI Symbol;Acc:MGI:1926002]
ENSMUSG00000020262	Adarb1	2.39791	1.83097	0.0164555	0.199395	adenosine deaminase, RNA-specific, B1 [Source:MGI Symbol;Acc:MGI:891999]
ENSMUSG00000027078	Ube2l6	2.10139	2.18408	0.0165774	0.200637	ubiquitin-conjugating enzyme E2L 6 [Source:MGI Symbol;Acc:MGI:1914500]
ENSMUSG00000043015	Nemp2	-1.36336	3.43055	0.0166714	0.201539	nuclear envelope integral membrane protein 2 [Source:MGI Symbol;Acc:MGI:2444113]
ENSMUSG00000037523	Mavs	2.37715	1.60688	0.0167368	0.202093	mitochondrial antiviral signaling protein [Source:MGI Symbol;Acc:MGI:2444773]
ENSMUSG00000029823	Luc7l2	0.390811	8.64741	0.0167883	0.202478	LUC7-like 2 (S. cerevisiae) [Source:MGI Symbol;Acc:MGI:2183260]
ENSMUSG00000002996	Hbp1	-0.586472	6.39013	0.0169708	0.204306	high mobility group box transcription factor 1 [Source:MGI Symbol;Acc:MGI:894659]
ENSMUSG00000031176	Dynlt3	0.509236	7.00703	0.0169794	0.204306	dynein light chain Tctex-type 3 [Source:MGI Symbol;Acc:MGI:1914367]
ENSMUSG00000051483	Cbr1	1.70315	2.56559	0.0171108	0.205648	carbonyl reductase 1 [Source:MGI Symbol;Acc:MGI:88284]
ENSMUSG00000028053	Ash1l	-0.548307	6.90037	0.0171506	0.205692	ASH1 like histone lysine methyltransferase [Source:MGI Symbol;Acc:MGI:2183158]
ENSMUSG00000032086	Bace1	3.44489	-0.724251	0.0171543	0.205692	beta-site APP cleaving enzyme 1 [Source:MGI Symbol;Acc:MGI:1346542]
ENSMUSG00000033530	Ttc7b	-0.900905	4.5757	0.017256	0.206672	tetratricopeptide repeat domain 7B [Source:MGI Symbol;Acc:MGI:2144724]
ENSMUSG00000037957	Wdr20	1.13134	4.0519	0.017638	0.211002	WD repeat domain 20 [Source:MGI Symbol;Acc:MGI:1916891]
ENSMUSG00000027195	Hsd17b12	0.78664	5.07176	0.0176677	0.211114	hydroxysteroid (17-beta) dehydrogenase 12 [Source:MGI Symbol;Acc:MGI:1926967]
ENSMUSG00000021969	Zdhhc20	-0.48836	7.28217	0.0176901	0.211137	zinc finger, DHHC domain containing 20 [Source:MGI Symbol;Acc:MGI:1923215]
ENSMUSG00000034157	Cipc	-1.0031	4.22187	0.0177415	0.211506	CLOCK interacting protein, circadian [Source:MGI Symbol;Acc:MGI:1919185]
ENSMUSG00000022472	Desi1	0.927225	4.41443	0.0177989	0.211946	desumoylating isopeptidase 1 [Source:MGI Symbol;Acc:MGI:106313]
ENSMUSG00000031095	Cul4b	-0.829021	4.69013	0.0178819	0.21269	cullin 4B [Source:MGI Symbol;Acc:MGI:1919834]
ENSMUSG00000053581	Zfand2a	-0.865634	4.36433	0.0179379	0.21311	zinc finger, AN1-type domain 2A [Source:MGI Symbol;Acc:MGI:2140729]
ENSMUSG00000019478	Rab4a	2.4511	1.2868	0.0180043	0.213443	RAB4A, member RAS oncogene family [Source:MGI Symbol;Acc:MGI:105069]
ENSMUSG00000032010	Usp2	1.25299	4.11676	0.018043	0.213443	ubiquitin specific peptidase 2 [Source:MGI Symbol;Acc:MGI:1858178]
ENSMUSG00000025810	Nrp1	0.89251	5.10384	0.0180453	0.213443	neuropilin 1 [Source:MGI Symbol;Acc:MGI:106206]
ENSMUSG00000096910	Zfp955b	-1.18003	3.90324	0.0180485	0.213443	zinc finger protein 955B [Source:MGI Symbol;Acc:MGI:4834573]
ENSMUSG00000035640	Cbarp	1.04197	4.01855	0.018131	0.213852	calcium channel, voltage-dependent, beta subunit associated regulatory protein [Source:MGI Symbol;Acc:MGI:1354170]
ENSMUSG00000032898	Fbxo21	1.11459	4.0921	0.0181572	0.213852	F-box protein 21 [Source:MGI Symbol;Acc:MGI:1924223]
ENSMUSG00000029471	Camkk2	0.888668	4.92988	0.0181759	0.213852	calcium/calmodulin-dependent protein kinase kinase 2, beta [Source:MGI Symbol;Acc:MGI:2444812]
ENSMUSG00000019794	Katna1	-0.552581	6.63887	0.018186	0.213852	katanin p60 (ATPase-containing) subunit A1 [Source:MGI Symbol;Acc:MGI:1344353]
ENSMUSG00000021396	Nxnl2	3.12698	0.534099	0.0181865	0.213852	nucleoredoxin-like 2 [Source:MGI Symbol;Acc:MGI:1922374]
ENSMUSG00000022526	Zfp251	1.79184	2.86983	0.0182232	0.21404	zinc finger protein 251 [Source:MGI Symbol;Acc:MGI:1918841]
ENSMUSG00000034263	Ints14	-1.00945	4.38389	0.0184679	0.216668	integrator complex subunit 14 [Source:MGI Symbol;Acc:MGI:1917132]
ENSMUSG00000002083	Bbc3	-1.019	4.45049	0.0185558	0.217219	BCL2 binding component 3 [Source:MGI Symbol;Acc:MGI:2181667]
ENSMUSG00000027905	Ddx20	-1.24418	3.87085	0.0185815	0.217219	DEAD (Asp-Glu-Ala-Asp) box polypeptide 20 [Source:MGI Symbol;Acc:MGI:1858415]
ENSMUSG00000052997	Uba2	-0.672139	6.46705	0.0185906	0.217219	ubiquitin-like modifier activating enzyme 2 [Source:MGI Symbol;Acc:MGI:1858313]
ENSMUSG00000070284	Gmppb	1.06425	4.07294	0.018599	0.217219	GDP-mannose pyrophosphorylase B [Source:MGI Symbol;Acc:MGI:2660880]
ENSMUSG00000004032	Gstm5	-3.25018	0.569	0.0186211	0.217232	glutathione S-transferase, mu 5 [Source:MGI Symbol;Acc:MGI:1309466]
ENSMUSG00000006050	Sra1	-0.880923	5.04276	0.0186682	0.217536	steroid receptor RNA activator 1 [Source:MGI Symbol;Acc:MGI:1344414]
ENSMUSG00000040918	Slc19a2	-3.15336	0.89099	0.0187134	0.217647	solute carrier family 19 (thiamine transporter), member 2 [Source:MGI Symbol;Acc:MGI:1928761]
ENSMUSG00000035473	Galm	1.07269	3.61318	0.0187198	0.217647	galactose mutarotase [Source:MGI Symbol;Acc:MGI:2442420]
ENSMUSG00000059555	Tor4a	-1.89808	2.08643	0.0187907	0.218226	torsin family 4, member A [Source:MGI Symbol;Acc:MGI:2442720]
ENSMUSG00000030019	Fbxl14	-0.822921	6.17434	0.0189655	0.220008	F-box and leucine-rich repeat protein 14 [Source:MGI Symbol;Acc:MGI:2141676]
ENSMUSG00000011960	Ccnt1	0.479805	7.30333	0.0189967	0.220057	cyclin T1 [Source:MGI Symbol;Acc:MGI:1328363]
ENSMUSG00000020387	Jade2	-0.801165	4.76523	0.0190296	0.220057	jade family PHD finger 2 [Source:MGI Symbol;Acc:MGI:1924151]
ENSMUSG00000001020	S100a4	0.486216	9.41668	0.0190336	0.220057	S100 calcium binding protein A4 [Source:MGI Symbol;Acc:MGI:1330282]
ENSMUSG00000034573	Ptpn13	0.774389	5.04561	0.0190786	0.220331	protein tyrosine phosphatase, non-receptor type 13 [Source:MGI Symbol;Acc:MGI:103293]
ENSMUSG00000039542	Ncam1	2.35596	1.81192	0.0191238	0.220606	neural cell adhesion molecule 1 [Source:MGI Symbol;Acc:MGI:97281]
ENSMUSG00000005687	Bcas2	-0.647719	5.65138	0.0191539	0.220621	breast carcinoma amplified sequence 2 [Source:MGI Symbol;Acc:MGI:1915433]
ENSMUSG00000020225	Tmbim4	0.68054	5.21423	0.0191677	0.220621	transmembrane BAX inhibitor motif containing 4 [Source:MGI Symbol;Acc:MGI:1915462]
ENSMUSG00000034883	Lrr1	3.34793	-0.823846	0.0193376	0.222329	leucine rich repeat protein 1 [Source:MGI Symbol;Acc:MGI:1916956]
ENSMUSG00000028078	Dclk2	-2.59582	1.31549	0.0193628	0.222371	doublecortin-like kinase 2 [Source:MGI Symbol;Acc:MGI:1918012]
ENSMUSG00000029372	Ppbp	-2.84084	1.60485	0.0193872	0.222404	pro-platelet basic protein [Source:MGI Symbol;Acc:MGI:1888712]
ENSMUSG00000017677	Wsb1	-0.60729	7.13136	0.0194303	0.222652	WD repeat and SOCS box-containing 1 [Source:MGI Symbol;Acc:MGI:1926139]
ENSMUSG00000001054	Rmnd5b	-0.834093	4.47373	0.0195541	0.223822	required for meiotic nuclear division 5 homolog B [Source:MGI Symbol;Acc:MGI:1913339]
ENSMUSG00000040302	Rbm48	-0.697321	5.24004	0.0197217	0.22549	RNA binding motif protein 48 [Source:MGI Symbol;Acc:MGI:2442653]
ENSMUSG00000044147	Arf6	-0.405275	8.25165	0.0197459	0.225518	ADP-ribosylation factor 6 [Source:MGI Symbol;Acc:MGI:99435]
ENSMUSG00000085795	Zfp703	0.695516	5.49548	0.0198011	0.225898	zinc finger protein 703 [Source:MGI Symbol;Acc:MGI:2662729]
ENSMUSG00000041607	Mbp	-0.530726	7.2347	0.0198468	0.226136	myelin basic protein [Source:MGI Symbol;Acc:MGI:96925]
ENSMUSG00000058440	Nrf1	-0.747924	4.92617	0.0198827	0.226136	nuclear respiratory factor 1 [Source:MGI Symbol;Acc:MGI:1332235]
ENSMUSG00000007458	M6pr	-0.663911	7.15767	0.0198999	0.226136	mannose-6-phosphate receptor, cation dependent [Source:MGI Symbol;Acc:MGI:96904]
ENSMUSG00000050213	Snip1	-0.744103	5.33795	0.0199187	0.226136	Smad nuclear interacting protein 1 [Source:MGI Symbol;Acc:MGI:2156003]
ENSMUSG00000079427	Mthfsl	-1.13414	4.0792	0.0199313	0.226136	5, 10-methenyltetrahydrofolate synthetase-like [Source:MGI Symbol;Acc:MGI:3780550]
ENSMUSG00000026202	Tuba4a	0.616228	7.79279	0.0199604	0.226178	tubulin, alpha 4A [Source:MGI Symbol;Acc:MGI:1095410]
ENSMUSG00000027374	Mrps5	0.847156	4.76304	0.0199788	0.226178	mitochondrial ribosomal protein S5 [Source:MGI Symbol;Acc:MGI:1924971]
ENSMUSG00000036158	Prickle1	2.78545	1.73787	0.0200563	0.226807	prickle planar cell polarity protein 1 [Source:MGI Symbol;Acc:MGI:1916034]
ENSMUSG00000054520	Sh3bp2	-1.92324	2.37737	0.0201451	0.227562	SH3-domain binding protein 2 [Source:MGI Symbol;Acc:MGI:1346349]
ENSMUSG00000063694	Cycs	1.15315	4.38249	0.020288	0.228927	cytochrome c, somatic [Source:MGI Symbol;Acc:MGI:88578]
ENSMUSG00000041632	Mrps27	-2.26256	1.32816	0.0203442	0.229265	mitochondrial ribosomal protein S27 [Source:MGI Symbol;Acc:MGI:1919064]
ENSMUSG00000034343	Ube2f	0.666964	5.53596	0.0203623	0.229265	ubiquitin-conjugating enzyme E2F (putative) [Source:MGI Symbol;Acc:MGI:1915171]
ENSMUSG00000018209	Stk4	0.4387	8.50391	0.0204355	0.229787	serine/threonine kinase 4 [Source:MGI Symbol;Acc:MGI:1929004]
ENSMUSG00000025872	Thoc3	-0.693996	5.50848	0.0204532	0.229787	THO complex 3 [Source:MGI Symbol;Acc:MGI:1920916]
ENSMUSG00000051615	Rap2a	-0.928311	4.59127	0.0204905	0.229956	RAS related protein 2a [Source:MGI Symbol;Acc:MGI:97855]
ENSMUSG00000002227	Mov10	-1.94219	2.21131	0.0205472	0.230342	Mov10 RISC complex RNA helicase [Source:MGI Symbol;Acc:MGI:97054]
ENSMUSG00000031967	Afg3l1	0.558144	5.88817	0.0205892	0.230563	AFG3-like AAA ATPase 1 [Source:MGI Symbol;Acc:MGI:1928277]
ENSMUSG00000033161	Atp1a1	0.449742	8.1001	0.0206292	0.230761	ATPase, Na+/K+ transporting, alpha 1 polypeptide [Source:MGI Symbol;Acc:MGI:88105]
ENSMUSG00000027259	Adal	-2.86982	0.543311	0.0207462	0.231819	adenosine deaminase-like [Source:MGI Symbol;Acc:MGI:1923144]
ENSMUSG00000105742	Gm42748	0.874093	4.82522	0.02087	0.232583	predicted gene 42748 [Source:MGI Symbol;Acc:MGI:5662885]
ENSMUSG00000102644	Thap6	1.08222	4.00236	0.0208812	0.232583	THAP domain containing 6 [Source:MGI Symbol;Acc:MGI:1922436]
ENSMUSG00000020617	1700012B07Rik	3.1063	1.12886	0.0209032	0.232583	RIKEN cDNA 1700012B07 gene [Source:MGI Symbol;Acc:MGI:1916574]
ENSMUSG00000026031	Cflar	-0.567356	5.89642	0.0209046	0.232583	CASP8 and FADD-like apoptosis regulator [Source:MGI Symbol;Acc:MGI:1336166]
ENSMUSG00000027669	Gnb4	1.55875	2.85875	0.0209649	0.233003	guanine nucleotide binding protein (G protein), beta 4 [Source:MGI Symbol;Acc:MGI:104581]
ENSMUSG00000032666	1700025G04Rik	-1.87931	2.60186	0.0210377	0.233561	RIKEN cDNA 1700025G04 gene [Source:MGI Symbol;Acc:MGI:1916649]
ENSMUSG00000024218	Taf11	-0.801453	5.44535	0.0210655	0.233619	TATA-box binding protein associated factor 11 [Source:MGI Symbol;Acc:MGI:1916026]
ENSMUSG00000029552	Tes	-0.430289	7.89683	0.0211584	0.234398	testis derived transcript [Source:MGI Symbol;Acc:MGI:105081]
ENSMUSG00000107283	Mpv17	1.45502	3.05264	0.0212023	0.234632	MpV17 mitochondrial inner membrane protein [Source:MGI Symbol;Acc:MGI:97138]
ENSMUSG00000005936	Kctd20	-0.696346	5.21236	0.0212948	0.235027	potassium channel tetramerisation domain containing 20 [Source:MGI Symbol;Acc:MGI:1914239]
ENSMUSG00000042590	Ipo11	-1.1342	3.57996	0.021297	0.235027	importin 11 [Source:MGI Symbol;Acc:MGI:2442377]
ENSMUSG00000069114	Zbtb10	1.3496	3.10361	0.0213061	0.235027	zinc finger and BTB domain containing 10 [Source:MGI Symbol;Acc:MGI:2139883]
ENSMUSG00000016496	Cd274	0.615689	6.30218	0.0213557	0.235322	CD274 antigen [Source:MGI Symbol;Acc:MGI:1926446]
ENSMUSG00000020638	Cmpk2	-1.06921	4.24586	0.0214196	0.235617	cytidine monophosphate (UMP-CMP) kinase 2, mitochondrial [Source:MGI Symbol;Acc:MGI:99830]
ENSMUSG00000078652	Psme3	-0.849659	4.69337	0.021428	0.235617	proteaseome (prosome, macropain) activator subunit 3 (PA28 gamma, Ki) [Source:MGI Symbol;Acc:MGI:1096366]
ENSMUSG00000020134	Peli1	-0.516143	9.64744	0.0214525	0.235635	pellino 1 [Source:MGI Symbol;Acc:MGI:1914495]
ENSMUSG00000037553	Zdhhc18	-0.689902	5.66874	0.0216081	0.237093	zinc finger, DHHC domain containing 18 [Source:MGI Symbol;Acc:MGI:3527792]
ENSMUSG00000026439	Rbbp5	0.764085	4.57244	0.0216738	0.237478	retinoblastoma binding protein 5, histone lysine methyltransferase complex subunit [Source:MGI Symbol;Acc:MGI:1918367]
ENSMUSG00000021069	Pygl	3.397	-0.34981	0.0217045	0.237478	liver glycogen phosphorylase [Source:MGI Symbol;Acc:MGI:97829]
ENSMUSG00000042082	Arsb	-0.933747	4.70483	0.0217122	0.237478	arylsulfatase B [Source:MGI Symbol;Acc:MGI:88075]
ENSMUSG00000053436	Mapk14	0.732508	5.54237	0.0218214	0.238421	mitogen-activated protein kinase 14 [Source:MGI Symbol;Acc:MGI:1346865]
ENSMUSG00000025024	Smndc1	-0.516562	6.68754	0.0218668	0.238664	survival motor neuron domain containing 1 [Source:MGI Symbol;Acc:MGI:1923729]
ENSMUSG00000056888	Glipr1	0.491962	7.57042	0.0218898	0.238664	GLI pathogenesis-related 1 (glioma) [Source:MGI Symbol;Acc:MGI:1920940]
ENSMUSG00000018931	Natd1	-1.63656	2.45894	0.021956	0.239133	N-acetyltransferase domain containing 1 [Source:MGI Symbol;Acc:MGI:1344388]
ENSMUSG00000036712	Cyld	-0.413611	8.06517	0.0220086	0.239411	CYLD lysine 63 deubiquitinase [Source:MGI Symbol;Acc:MGI:1921506]
ENSMUSG00000031488	Rab11fip1	0.545936	7.26413	0.0220467	0.239411	RAB11 family interacting protein 1 (class I) [Source:MGI Symbol;Acc:MGI:1923017]
ENSMUSG00000078963	Hsbp1l1	2.5133	1.41978	0.022051	0.239411	heat shock factor binding protein 1-like 1 [Source:MGI Symbol;Acc:MGI:1913505]
ENSMUSG00000018509	Cenpv	2.03158	2.08701	0.02211	0.2398	centromere protein V [Source:MGI Symbol;Acc:MGI:1920389]
ENSMUSG00000019996	Map7	-2.41403	0.776362	0.0222511	0.241077	microtubule-associated protein 7 [Source:MGI Symbol;Acc:MGI:1328328]
ENSMUSG00000055723	Rras2	-1.14361	3.71367	0.0223235	0.241608	related RAS viral (r-ras) oncogene 2 [Source:MGI Symbol;Acc:MGI:1914172]
ENSMUSG00000030541	Idh2	1.41283	3.4408	0.0223839	0.242008	isocitrate dehydrogenase 2 (NADP+), mitochondrial [Source:MGI Symbol;Acc:MGI:96414]
ENSMUSG00000020063	Sirt1	-0.543376	6.46967	0.0224617	0.24237	sirtuin 1 [Source:MGI Symbol;Acc:MGI:2135607]
ENSMUSG00000027878	Notch2	0.584378	6.57624	0.0224643	0.24237	notch 2 [Source:MGI Symbol;Acc:MGI:97364]
ENSMUSG00000023307	March5	-0.600025	6.21002	0.0225713	0.243271	membrane-associated ring finger (C3HC4) 5 [Source:MGI Symbol;Acc:MGI:1915207]
ENSMUSG00000022912	Pros1	2.65895	0.311708	0.0226288	0.243356	protein S (alpha) [Source:MGI Symbol;Acc:MGI:1095733]
ENSMUSG00000104101	Gm37881	1.99613	2.68577	0.0226316	0.243356	predicted gene, 37881 [Source:MGI Symbol;Acc:MGI:5611109]
ENSMUSG00000020689	Itgb3	0.657111	5.47084	0.0226498	0.243356	integrin beta 3 [Source:MGI Symbol;Acc:MGI:96612]
ENSMUSG00000022440	C1qtnf6	-2.87755	0.440159	0.0226883	0.243516	C1q and tumor necrosis factor related protein 6 [Source:MGI Symbol;Acc:MGI:1919959]
ENSMUSG00000045414	Dipk2a	0.641994	6.26432	0.0227952	0.24441	divergent protein kinase domain 2A [Source:MGI Symbol;Acc:MGI:1916111]
ENSMUSG00000029781	Fkbp9	2.68615	0.218941	0.0228257	0.244483	FK506 binding protein 9 [Source:MGI Symbol;Acc:MGI:1350921]
ENSMUSG00000030824	Nucb1	-0.616606	5.76653	0.0230924	0.247084	nucleobindin 1 [Source:MGI Symbol;Acc:MGI:97388]
ENSMUSG00000007036	Abhd16a	0.70477	5.24767	0.0232868	0.248906	abhydrolase domain containing 16A [Source:MGI Symbol;Acc:MGI:99476]
ENSMUSG00000019966	Kitl	-3.59247	0.178184	0.0234353	0.249802	kit ligand [Source:MGI Symbol;Acc:MGI:96974]
ENSMUSG00000024659	Anxa1	-0.738514	6.00169	0.0234424	0.249802	annexin A1 [Source:MGI Symbol;Acc:MGI:96819]
ENSMUSG00000034744	Nagk	1.7116	2.30887	0.0234608	0.249802	N-acetylglucosamine kinase [Source:MGI Symbol;Acc:MGI:1860418]
ENSMUSG00000053094	Tmem248	-0.608893	5.90204	0.0234673	0.249802	transmembrane protein 248 [Source:MGI Symbol;Acc:MGI:1918917]
ENSMUSG00000020802	Ube2o	-0.723849	4.96709	0.0234981	0.249873	ubiquitin-conjugating enzyme E2O [Source:MGI Symbol;Acc:MGI:2444266]
ENSMUSG00000080848	Gm9385	0.74477	6.18953	0.0236214	0.250926	predicted pseudogene 9385 [Source:MGI Symbol;Acc:MGI:3646182]
ENSMUSG00000004096	Cwc15	-0.412255	7.55937	0.0236619	0.251098	CWC15 spliceosome-associated protein [Source:MGI Symbol;Acc:MGI:1913320]
ENSMUSG00000024104	Washc2	-0.766983	4.99711	0.0237703	0.251831	WASH complex subunit 2` [Source:MGI Symbol;Acc:MGI:106463]
ENSMUSG00000088252	Snord13	0.611016	6.72121	0.0237797	0.251831	small nucleolar RNA, C/D box 13 [Source:MGI Symbol;Acc:MGI:3819521]
ENSMUSG00000058586	Serhl	1.00954	3.85609	0.0238684	0.252511	serine hydrolase-like [Source:MGI Symbol;Acc:MGI:1890404]
ENSMUSG00000006215	Zbtb17	-1.25784	3.32796	0.023929	0.252894	zinc finger and BTB domain containing 17 [Source:MGI Symbol;Acc:MGI:107410]
ENSMUSG00000030156	Cd69	-0.486906	8.49277	0.0239608	0.252962	CD69 antigen [Source:MGI Symbol;Acc:MGI:88343]
ENSMUSG00000059436	Max	-0.574687	6.4697	0.0240328	0.252962	Max protein [Source:MGI Symbol;Acc:MGI:96921]
ENSMUSG00000029705	Cux1	-0.71985	5.10989	0.024038	0.252962	cut-like homeobox 1 [Source:MGI Symbol;Acc:MGI:88568]
ENSMUSG00000046982	Tshz1	0.431916	7.60427	0.0240481	0.252962	teashirt zinc finger family member 1 [Source:MGI Symbol;Acc:MGI:1346031]
ENSMUSG00000046908	Ltb4r1	1.35978	3.64191	0.0240578	0.252962	leukotriene B4 receptor 1 [Source:MGI Symbol;Acc:MGI:1309472]
ENSMUSG00000075470	Alg10b	-0.960707	4.33138	0.0240911	0.253055	asparagine-linked glycosylation 10B (alpha-1,2-glucosyltransferase) [Source:MGI Symbol;Acc:MGI:2146159]
ENSMUSG00000052917	Senp7	-1.00543	5.35857	0.0241723	0.25365	SUMO1/sentrin specific peptidase 7 [Source:MGI Symbol;Acc:MGI:1913565]
ENSMUSG00000073155	1810058I24Rik	0.624892	6.23824	0.0242447	0.254151	RIKEN cDNA 1810058I24 gene [Source:MGI Symbol;Acc:MGI:1914955]
ENSMUSG00000064105	Cnnm2	2.77546	0.95802	0.0242862	0.254328	cyclin M2 [Source:MGI Symbol;Acc:MGI:2151054]
ENSMUSG00000018927	Ccl6	3.48208	-0.665842	0.0244386	0.255665	chemokine (C-C motif) ligand 6 [Source:MGI Symbol;Acc:MGI:98263]
ENSMUSG00000051855	Mest	2.74706	0.780091	0.0245688	0.256768	mesoderm specific transcript [Source:MGI Symbol;Acc:MGI:96968]
ENSMUSG00000042079	Hnrnpf	-1.00793	5.11031	0.0246779	0.257647	heterogeneous nuclear ribonucleoprotein F [Source:MGI Symbol;Acc:MGI:2138741]
ENSMUSG00000090086	AI480526	2.13478	1.9316	0.0247302	0.257933	expressed sequence AI480526 [Source:MGI Symbol;Acc:MGI:2140910]
ENSMUSG00000020114	Cand1	0.555433	5.91085	0.0247852	0.258078	cullin associated and neddylation disassociated 1 [Source:MGI Symbol;Acc:MGI:1261820]
ENSMUSG00000035000	Dpp4	-0.684778	6.04615	0.0248075	0.258078	dipeptidylpeptidase 4 [Source:MGI Symbol;Acc:MGI:94919]
ENSMUSG00000024401	Tnf	-0.537681	6.08483	0.024819	0.258078	tumor necrosis factor [Source:MGI Symbol;Acc:MGI:104798]
ENSMUSG00000040710	St8sia4	0.558293	6.24341	0.0248576	0.25822	ST8 alpha-N-acetyl-neuraminide alpha-2,8-sialyltransferase 4 [Source:MGI Symbol;Acc:MGI:106018]
ENSMUSG00000026463	Atp2b4	0.348863	8.8762	0.0250377	0.259817	ATPase, Ca++ transporting, plasma membrane 4 [Source:MGI Symbol;Acc:MGI:88111]
ENSMUSG00000027811	4930579G24Rik	-2.04387	1.61537	0.0250673	0.259817	RIKEN cDNA 4930579G24 gene [Source:MGI Symbol;Acc:MGI:1923189]
ENSMUSG00000040785	Ttc3	0.530532	5.97888	0.0250868	0.259817	tetratricopeptide repeat domain 3 [Source:MGI Symbol;Acc:MGI:1276539]
ENSMUSG00000059439	Bcas3	-1.07993	3.62965	0.0251624	0.260339	breast carcinoma amplified sequence 3 [Source:MGI Symbol;Acc:MGI:2385848]
ENSMUSG00000028692	Akr1a1	0.451748	7.77743	0.0252287	0.260764	aldo-keto reductase family 1, member A1 (aldehyde reductase) [Source:MGI Symbol;Acc:MGI:1929955]
ENSMUSG00000025352	Gdf11	-1.14788	3.58369	0.0252961	0.261126	growth differentiation factor 11 [Source:MGI Symbol;Acc:MGI:1338027]
ENSMUSG00000026484	Rnf2	-0.581495	5.93098	0.0253142	0.261126	ring finger protein 2 [Source:MGI Symbol;Acc:MGI:1101759]
ENSMUSG00000037795	N4bp2	-1.09127	3.88314	0.0253785	0.261527	NEDD4 binding protein 2 [Source:MGI Symbol;Acc:MGI:2684414]
ENSMUSG00000038055	Dexi	1.1806	3.99664	0.0255398	0.262928	dexamethasone-induced transcript [Source:MGI Symbol;Acc:MGI:1926236]
ENSMUSG00000018547	Pip4k2b	0.610025	5.7718	0.0255906	0.263189	phosphatidylinositol-5-phosphate 4-kinase, type II, beta [Source:MGI Symbol;Acc:MGI:1934234]
ENSMUSG00000028613	Lrp8	0.94087	4.18334	0.025689	0.263938	low density lipoprotein receptor-related protein 8, apolipoprotein e receptor [Source:MGI Symbol;Acc:MGI:1340044]
ENSMUSG00000078994	Zfp429	-1.03069	3.47032	0.0257404	0.264203	zinc finger protein 429 [Source:MGI Symbol;Acc:MGI:1920057]
ENSMUSG00000018899	Irf1	0.400722	8.12976	0.0258697	0.264966	interferon regulatory factor 1 [Source:MGI Symbol;Acc:MGI:96590]
ENSMUSG00000002985	Apoe	2.02624	1.96247	0.0259126	0.264966	apolipoprotein E [Source:MGI Symbol;Acc:MGI:88057]
ENSMUSG00000003031	Cdkn1b	-0.458487	7.2103	0.0259167	0.264966	cyclin-dependent kinase inhibitor 1B [Source:MGI Symbol;Acc:MGI:104565]
ENSMUSG00000040747	Cd53	-0.345142	10.4162	0.0259173	0.264966	CD53 antigen [Source:MGI Symbol;Acc:MGI:88341]
ENSMUSG00000114617	Gm48766	3.38209	-0.720542	0.0259872	0.265419	predicted gene, 48766 [Source:MGI Symbol;Acc:MGI:6098453]
ENSMUSG00000026158	Ogfrl1	1.80073	2.33117	0.026096	0.266207	opioid growth factor receptor-like 1 [Source:MGI Symbol;Acc:MGI:1917405]
ENSMUSG00000021591	Glrx	0.525618	7.31006	0.0261159	0.266207	glutaredoxin [Source:MGI Symbol;Acc:MGI:2135625]
ENSMUSG00000020737	Jpt1	-0.596725	6.14267	0.0261667	0.266462	Jupiter microtubule associated homolog 1 [Source:MGI Symbol;Acc:MGI:1096361]
ENSMUSG00000041859	Mcm3	0.472171	6.64686	0.0262389	0.266689	minichromosome maintenance complex component 3 [Source:MGI Symbol;Acc:MGI:101845]
ENSMUSG00000060429	Sntb1	0.840388	4.84297	0.0262406	0.266689	syntrophin, basic 1 [Source:MGI Symbol;Acc:MGI:101781]
ENSMUSG00000051998	Lax1	-0.991311	3.84718	0.0262779	0.266806	lymphocyte transmembrane adaptor 1 [Source:MGI Symbol;Acc:MGI:2443362]
ENSMUSG00000037965	Zc3h7a	0.411692	7.42554	0.0264869	0.268664	zinc finger CCCH type containing 7 A [Source:MGI Symbol;Acc:MGI:2445044]
ENSMUSG00000030423	Pop4	0.701541	5.24494	0.0266656	0.269958	processing of precursor 4, ribonuclease P/MRP family, (S. cerevisiae) [Source:MGI Symbol;Acc:MGI:1913411]
ENSMUSG00000029468	P2rx7	-0.593207	5.6917	0.0266667	0.269958	purinergic receptor P2X, ligand-gated ion channel, 7 [Source:MGI Symbol;Acc:MGI:1339957]
ENSMUSG00000027951	Adar	-0.792468	4.87545	0.0267014	0.270044	adenosine deaminase, RNA-specific [Source:MGI Symbol;Acc:MGI:1889575]
ENSMUSG00000002103	Acp2	-1.39473	3.02003	0.0267333	0.270103	acid phosphatase 2, lysosomal [Source:MGI Symbol;Acc:MGI:87882]
ENSMUSG00000027285	Haus2	-0.826417	4.52909	0.026801	0.270523	HAUS augmin-like complex, subunit 2 [Source:MGI Symbol;Acc:MGI:1913546]
ENSMUSG00000107722	2900060B14Rik	2.8845	0.635528	0.0268604	0.270858	RIKEN cDNA 2900060B14 gene [Source:MGI Symbol;Acc:MGI:1915454]
ENSMUSG00000028207	Asph	2.91516	0.131511	0.0269851	0.27185	aspartate-beta-hydroxylase [Source:MGI Symbol;Acc:MGI:1914186]
ENSMUSG00000061477	Rps7	0.349125	9.70321	0.0270499	0.272237	ribosomal protein S7 [Source:MGI Symbol;Acc:MGI:1333818]
ENSMUSG00000020372	Rack1	0.342198	9.73129	0.0271218	0.272696	receptor for activated C kinase 1 [Source:MGI Symbol;Acc:MGI:101849]
ENSMUSG00000032380	Dapk2	-2.34591	0.686109	0.0272974	0.273433	death-associated protein kinase 2 [Source:MGI Symbol;Acc:MGI:1341297]
ENSMUSG00000026674	Ddr2	2.31096	1.38623	0.0273027	0.273433	discoidin domain receptor family, member 2 [Source:MGI Symbol;Acc:MGI:1345277]
ENSMUSG00000028195	Ccn1	-1.88561	2.10935	0.0273183	0.273433	cellular communication network factor 1 [Source:MGI Symbol;Acc:MGI:88613]
ENSMUSG00000003382	Etv3	0.631398	5.52511	0.0273545	0.273433	ets variant 3 [Source:MGI Symbol;Acc:MGI:1350926]
ENSMUSG00000044244	Il20rb	-1.6265	2.28391	0.0273689	0.273433	interleukin 20 receptor beta [Source:MGI Symbol;Acc:MGI:2143266]
ENSMUSG00000103085	Gm38120	0.961728	3.7788	0.0273733	0.273433	predicted gene, 38120 [Source:MGI Symbol;Acc:MGI:5611348]
ENSMUSG00000055932	Fto	0.880303	4.50723	0.0273954	0.273433	fat mass and obesity associated [Source:MGI Symbol;Acc:MGI:1347093]
ENSMUSG00000040345	Arhgap9	-0.450518	6.64527	0.0274139	0.273433	Rho GTPase activating protein 9 [Source:MGI Symbol;Acc:MGI:2143764]
ENSMUSG00000030533	Unc45a	0.746491	5.95178	0.0274438	0.273433	unc-45 myosin chaperone A [Source:MGI Symbol;Acc:MGI:2142246]
ENSMUSG00000033658	Ddx19b	-0.85159	4.25479	0.0275085	0.273433	DEAD (Asp-Glu-Ala-Asp) box polypeptide 19b [Source:MGI Symbol;Acc:MGI:2148251]
ENSMUSG00000054499	Dedd2	-0.829598	4.23604	0.0275281	0.273433	death effector domain-containing DNA binding protein 2 [Source:MGI Symbol;Acc:MGI:1914629]
ENSMUSG00000031642	Sh3rf1	1.31938	3.06621	0.0275376	0.273433	SH3 domain containing ring finger 1 [Source:MGI Symbol;Acc:MGI:1913066]
ENSMUSG00000052673	Gm9887	-2.10172	1.31174	0.0275391	0.273433	predicted gene 9887 [Source:MGI Symbol;Acc:MGI:3642578]
ENSMUSG00000020770	Unk	-1.39339	2.82593	0.0276018	0.27354	unkempt family zinc finger [Source:MGI Symbol;Acc:MGI:2442456]
ENSMUSG00000024378	Stard4	-0.763371	5.09944	0.0276028	0.27354	StAR-related lipid transfer (START) domain containing 4 [Source:MGI Symbol;Acc:MGI:2156764]
ENSMUSG00000029804	Herc3	-0.884707	4.68855	0.0276522	0.273768	hect domain and RLD 3 [Source:MGI Symbol;Acc:MGI:1921248]
ENSMUSG00000024670	Cd6	-0.488257	7.09453	0.0278084	0.274803	CD6 antigen [Source:MGI Symbol;Acc:MGI:103566]
ENSMUSG00000089809	Rasgef1b	2.69285	0.709489	0.0278099	0.274803	RasGEF domain family, member 1B [Source:MGI Symbol;Acc:MGI:2443755]
ENSMUSG00000091017	Fam71a	2.43662	0.707922	0.0278835	0.275267	family with sequence similarity 71, member A [Source:MGI Symbol;Acc:MGI:3588202]
ENSMUSG00000022335	Zfat	2.20142	0.769585	0.027936	0.275522	zinc finger and AT hook domain containing [Source:MGI Symbol;Acc:MGI:2681865]
ENSMUSG00000060166	Zdhhc8	-1.34095	3.55825	0.0279914	0.275804	zinc finger, DHHC domain containing 8 [Source:MGI Symbol;Acc:MGI:1338012]
ENSMUSG00000054293	P2ry10b	-2.10788	3.01403	0.028047	0.27609	purinergic receptor P2Y, G-protein coupled 10B [Source:MGI Symbol;Acc:MGI:2441814]
ENSMUSG00000006589	Aprt	0.611113	5.95298	0.0281747	0.277083	adenine phosphoribosyl transferase [Source:MGI Symbol;Acc:MGI:88061]
ENSMUSG00000039936	Pik3cd	-0.45402	7.46883	0.0283023	0.278073	phosphatidylinositol-4,5-bisphosphate 3-kinase catalytic subunit delta [Source:MGI Symbol;Acc:MGI:1098211]
ENSMUSG00000029380	Cxcl1	1.60311	3.31076	0.0284286	0.279048	chemokine (C-X-C motif) ligand 1 [Source:MGI Symbol;Acc:MGI:108068]
ENSMUSG00000044734	Serpinb1a	-0.487862	6.97167	0.0286011	0.280475	serine (or cysteine) peptidase inhibitor, clade B, member 1a [Source:MGI Symbol;Acc:MGI:1913472]
ENSMUSG00000021962	Dcp1a	-1.13261	4.05403	0.0286473	0.280662	decapping mRNA 1A [Source:MGI Symbol;Acc:MGI:1923151]
ENSMUSG00000008305	Tle1	1.20209	3.36157	0.0286848	0.280763	transducin-like enhancer of split 1 [Source:MGI Symbol;Acc:MGI:104636]
ENSMUSG00000025178	Pi4k2a	0.750989	5.07045	0.0287333	0.280903	phosphatidylinositol 4-kinase type 2 alpha [Source:MGI Symbol;Acc:MGI:1934031]
ENSMUSG00000043929	Klhl15	-1.81218	1.96683	0.0287534	0.280903	kelch-like 15 [Source:MGI Symbol;Acc:MGI:1923400]
ENSMUSG00000075376	Rc3h2	0.50912	6.41314	0.0288155	0.281244	ring finger and CCCH-type zinc finger domains 2 [Source:MGI Symbol;Acc:MGI:2442789]
ENSMUSG00000101609	Kcnq1ot1	0.445354	7.20379	0.0288763	0.281572	KCNQ1 overlapping transcript 1 [Source:MGI Symbol;Acc:MGI:1926855]
ENSMUSG00000034793	G6pc3	1.7284	2.30506	0.0289288	0.28176	glucose 6 phosphatase, catalytic, 3 [Source:MGI Symbol;Acc:MGI:1915651]
ENSMUSG00000032342	Mto1	-2.14745	1.58816	0.02896	0.28176	mitochondrial tRNA translation optimization 1 [Source:MGI Symbol;Acc:MGI:1915541]
ENSMUSG00000018076	Med13l	0.42905	8.10276	0.0289826	0.28176	mediator complex subunit 13-like [Source:MGI Symbol;Acc:MGI:2670178]
ENSMUSG00000021248	Tmed10	0.418713	7.05831	0.0290047	0.28176	transmembrane p24 trafficking protein 10 [Source:MGI Symbol;Acc:MGI:1915831]
ENSMUSG00000033502	Cdc14a	-0.91077	4.77392	0.0290568	0.282001	CDC14 cell division cycle 14A [Source:MGI Symbol;Acc:MGI:2442676]
ENSMUSG00000053030	Spink2	3.25468	-1.23659	0.0291146	0.282178	serine peptidase inhibitor, Kazal type 2 [Source:MGI Symbol;Acc:MGI:1917232]
ENSMUSG00000024544	Ldlrad4	0.879798	4.96251	0.0291296	0.282178	low density lipoprotein receptor class A domain containing 4 [Source:MGI Symbol;Acc:MGI:1277150]
ENSMUSG00000036181	Hist1h1c	-0.55184	6.57192	0.0291744	0.282347	histone cluster 1, H1c [Source:MGI Symbol;Acc:MGI:1931526]
ENSMUSG00000041961	Znrf3	-1.79645	2.26967	0.0292481	0.282796	zinc and ring finger 3 [Source:MGI Symbol;Acc:MGI:3039616]
ENSMUSG00000056501	Cebpb	0.633131	5.41585	0.0293071	0.283101	CCAAT/enhancer binding protein (C/EBP), beta [Source:MGI Symbol;Acc:MGI:88373]
ENSMUSG00000033417	Cacul1	-0.678504	5.53272	0.0294301	0.28348	CDK2 associated, cullin domain 1 [Source:MGI Symbol;Acc:MGI:1926082]
ENSMUSG00000025880	Smad7	-0.421654	8.12682	0.0294317	0.28348	SMAD family member 7 [Source:MGI Symbol;Acc:MGI:1100518]
ENSMUSG00000035206	Sppl2b	1.72464	2.5341	0.0294524	0.28348	signal peptide peptidase like 2B [Source:MGI Symbol;Acc:MGI:1920468]
ENSMUSG00000056268	Dennd1b	-0.506451	6.76873	0.0294561	0.28348	DENN/MADD domain containing 1B [Source:MGI Symbol;Acc:MGI:2447812]
ENSMUSG00000020383	Il13	2.90584	0.0263394	0.0295491	0.283713	interleukin 13 [Source:MGI Symbol;Acc:MGI:96541]
ENSMUSG00000028524	Sgip1	1.9552	2.38346	0.0295605	0.283713	SH3-domain GRB2-like (endophilin) interacting protein 1 [Source:MGI Symbol;Acc:MGI:1920344]
ENSMUSG00000001998	Ap4e1	1.39987	3.05938	0.0295757	0.283713	adaptor-related protein complex AP-4, epsilon 1 [Source:MGI Symbol;Acc:MGI:1336993]
ENSMUSG00000061589	Dot1l	0.395366	8.27138	0.02959	0.283713	DOT1-like, histone H3 methyltransferase (S. cerevisiae) [Source:MGI Symbol;Acc:MGI:2143886]
ENSMUSG00000026664	Phyh	0.763559	5.00148	0.0296447	0.283973	phytanoyl-CoA hydroxylase [Source:MGI Symbol;Acc:MGI:891978]
ENSMUSG00000096977	Gm10827	1.61573	2.30453	0.0297334	0.28456	predicted gene 10827 [Source:MGI Symbol;Acc:MGI:3642321]
ENSMUSG00000029863	Casp2	-1.08483	3.75915	0.0298054	0.284985	caspase 2 [Source:MGI Symbol;Acc:MGI:97295]
ENSMUSG00000039704	Lmbrd2	-0.919029	4.37699	0.029927	0.285883	LMBR1 domain containing 2 [Source:MGI Symbol;Acc:MGI:2444173]
ENSMUSG00000024695	Zfp91	-0.457482	7.26672	0.0299971	0.286288	zinc finger protein 91 [Source:MGI Symbol;Acc:MGI:104854]
ENSMUSG00000112822	A130012E19Rik	1.4445	2.78371	0.0301313	0.287162	RIKEN cDNA A130012E19 gene [Source:MGI Symbol;Acc:MGI:2443640]
ENSMUSG00000000787	Ddx3x	0.304092	10.1472	0.0301442	0.287162	DEAD/H (Asp-Glu-Ala-Asp/His) box polypeptide 3, X-linked [Source:MGI Symbol;Acc:MGI:103064]
ENSMUSG00000051278	Zgrf1	1.26395	3.4543	0.0302215	0.287633	zinc finger, GRF-type containing 1 [Source:MGI Symbol;Acc:MGI:1918893]
ENSMUSG00000034656	Cacna1a	3.05248	-0.21176	0.0302625	0.287758	calcium channel, voltage-dependent, P/Q type, alpha 1A subunit [Source:MGI Symbol;Acc:MGI:109482]
ENSMUSG00000024691	Fam111a	-0.566829	6.21328	0.0304015	0.288814	family with sequence similarity 111, member A [Source:MGI Symbol;Acc:MGI:1915508]
ENSMUSG00000034724	Cnot6l	-0.380528	8.70573	0.0304848	0.288908	CCR4-NOT transcription complex, subunit 6-like [Source:MGI Symbol;Acc:MGI:2443154]
ENSMUSG00000004270	Lpcat3	0.880025	4.43305	0.0304873	0.288908	lysophosphatidylcholine acyltransferase 3 [Source:MGI Symbol;Acc:MGI:1315211]
ENSMUSG00000038658	Ric1	-0.487871	6.39679	0.0304952	0.288908	RAB6A GEF complex partner 1 [Source:MGI Symbol;Acc:MGI:1924893]
ENSMUSG00000031112	Stk26	-0.635379	6.97836	0.0305232	0.288908	serine/threonine kinase 26 [Source:MGI Symbol;Acc:MGI:1917665]
ENSMUSG00000070699	Sars2	2.03109	1.7375	0.0305787	0.28895	seryl-aminoacyl-tRNA synthetase 2 [Source:MGI Symbol;Acc:MGI:1919234]
ENSMUSG00000031504	Rab20	-1.56291	2.70413	0.030588	0.28895	RAB20, member RAS oncogene family [Source:MGI Symbol;Acc:MGI:102789]
ENSMUSG00000055660	Mettl4	0.939451	4.1873	0.0306309	0.28895	methyltransferase like 4 [Source:MGI Symbol;Acc:MGI:1924031]
ENSMUSG00000000916	Nsun5	-2.16459	1.37314	0.0306394	0.28895	NOL1/NOP2/Sun domain family, member 5 [Source:MGI Symbol;Acc:MGI:2140844]
ENSMUSG00000045896	Paip2b	-1.18213	3.269	0.0306821	0.289088	poly(A) binding protein interacting protein 2B [Source:MGI Symbol;Acc:MGI:2386865]
ENSMUSG00000049916	2610318N02Rik	3.24331	0.447306	0.030715	0.289097	RIKEN cDNA 2610318N02 gene [Source:MGI Symbol;Acc:MGI:1917708]
ENSMUSG00000109719	Gm45266	0.754435	4.6624	0.030739	0.289097	predicted gene 45266 [Source:MGI Symbol;Acc:MGI:5791102]
ENSMUSG00000022201	Zfr	0.447313	7.14122	0.0308013	0.28942	zinc finger RNA binding protein [Source:MGI Symbol;Acc:MGI:1341890]
ENSMUSG00000091971	Hspa1a	-0.940811	6.31319	0.0311547	0.292475	heat shock protein 1A [Source:MGI Symbol;Acc:MGI:96244]
ENSMUSG00000080893	Gm15920	2.71008	0.564104	0.0311983	0.292618	predicted gene 15920 [Source:MGI Symbol;Acc:MGI:3801934]
ENSMUSG00000102744	5830444F18Rik	0.57072	6.75979	0.031297	0.293278	RIKEN cDNA 5830444F18 gene [Source:MGI Symbol;Acc:MGI:2444780]
ENSMUSG00000062939	Stat4	-0.421243	7.05595	0.0315562	0.295217	signal transducer and activator of transcription 4 [Source:MGI Symbol;Acc:MGI:103062]
ENSMUSG00000029234	Tmem165	-0.758575	5.06571	0.031561	0.295217	transmembrane protein 165 [Source:MGI Symbol;Acc:MGI:894407]
ENSMUSG00000002897	Il17ra	-0.544561	6.80188	0.0316153	0.295275	interleukin 17 receptor A [Source:MGI Symbol;Acc:MGI:107399]
ENSMUSG00000004947	Dtx2	-1.50074	2.83329	0.0316244	0.295275	deltex 2, E3 ubiquitin ligase [Source:MGI Symbol;Acc:MGI:1921448]
ENSMUSG00000004018	Fancl	1.25005	3.2158	0.0317003	0.2957	Fanconi anemia, complementation group L [Source:MGI Symbol;Acc:MGI:1914280]
ENSMUSG00000028309	Rnf20	0.536098	6.92952	0.0317271	0.2957	ring finger protein 20 [Source:MGI Symbol;Acc:MGI:1925927]
ENSMUSG00000000823	Zfp512b	-1.31213	2.93634	0.0318441	0.296284	zinc finger protein 512B [Source:MGI Symbol;Acc:MGI:2685478]
ENSMUSG00000044786	Zfp36	-0.514565	6.7188	0.0318471	0.296284	zinc finger protein 36 [Source:MGI Symbol;Acc:MGI:99180]
ENSMUSG00000003644	Rps6ka1	-0.831516	4.18505	0.0319124	0.296625	ribosomal protein S6 kinase polypeptide 1 [Source:MGI Symbol;Acc:MGI:104558]
ENSMUSG00000029470	P2rx4	1.12132	3.28086	0.0320018	0.297188	purinergic receptor P2X, ligand-gated ion channel 4 [Source:MGI Symbol;Acc:MGI:1338859]
ENSMUSG00000053333	Dis3l2	1.62567	2.36067	0.0320378	0.297255	DIS3 like 3'-5' exoribonuclease 2 [Source:MGI Symbol;Acc:MGI:2442555]
ENSMUSG00000031320	Rps4x	0.420021	7.70436	0.0320906	0.297479	ribosomal protein S4, X-linked [Source:MGI Symbol;Acc:MGI:98158]
ENSMUSG00000116919	Gm17809	2.55526	-0.195906	0.0322278	0.298483	predicted gene, 17809 [Source:MGI Symbol;Acc:MGI:5009995]
ENSMUSG00000107205	Gm42576	-1.75204	2.10797	0.0323127	0.299001	predicted gene 42576 [Source:MGI Symbol;Acc:MGI:5662713]
ENSMUSG00000018363	Smurf2	-0.624314	5.66423	0.032423	0.299592	SMAD specific E3 ubiquitin protein ligase 2 [Source:MGI Symbol;Acc:MGI:1913563]
ENSMUSG00000042677	Zc3h12a	-0.498371	6.96508	0.0324345	0.299592	zinc finger CCCH type containing 12A [Source:MGI Symbol;Acc:MGI:2385891]
ENSMUSG00000041912	Tdrkh	2.12672	1.8147	0.0324739	0.299688	tudor and KH domain containing protein [Source:MGI Symbol;Acc:MGI:1919884]
ENSMUSG00000017485	Top2b	0.339225	8.69592	0.0325528	0.300148	topoisomerase (DNA) II beta [Source:MGI Symbol;Acc:MGI:98791]
ENSMUSG00000041907	Gpr45	2.2903	0.718652	0.0325954	0.300273	G protein-coupled receptor 45 [Source:MGI Symbol;Acc:MGI:2135882]
ENSMUSG00000057342	Sphk2	0.789833	4.49167	0.0327175	0.301129	sphingosine kinase 2 [Source:MGI Symbol;Acc:MGI:1861380]
ENSMUSG00000004451	Ralb	2.07822	1.47817	0.0327917	0.301544	v-ral simian leukemia viral oncogene B [Source:MGI Symbol;Acc:MGI:1927244]
ENSMUSG00000030956	Fam53b	-0.972658	3.6105	0.032857	0.30163	family with sequence similarity 53, member B [Source:MGI Symbol;Acc:MGI:1925188]
ENSMUSG00000089911	Mfsd14a	-0.530438	6.06424	0.0328843	0.30163	major facilitator superfamily domain containing 14A [Source:MGI Symbol;Acc:MGI:1201609]
ENSMUSG00000028945	Rheb	0.478384	6.912	0.0328887	0.30163	Ras homolog enriched in brain [Source:MGI Symbol;Acc:MGI:97912]
ENSMUSG00000023143	Nagpa	0.927888	4.4061	0.0329284	0.301726	N-acetylglucosamine-1-phosphodiester alpha-N-acetylglucosaminidase [Source:MGI Symbol;Acc:MGI:1351598]
ENSMUSG00000078606	Gm4070	3.21026	-0.293401	0.0329778	0.301912	predicted gene 4070 [Source:MGI Symbol;Acc:MGI:3782245]
ENSMUSG00000053113	Socs3	-0.601402	7.66799	0.0330077	0.301916	suppressor of cytokine signaling 3 [Source:MGI Symbol;Acc:MGI:1201791]
ENSMUSG00000056735	A930024E05Rik	-1.0055	3.73767	0.0330367	0.301916	RIKEN cDNA A930024E05 gene [Source:MGI Symbol;Acc:MGI:1924414]
ENSMUSG00000027879	Sec22b	-0.587816	6.02921	0.0331041	0.301926	SEC22 homolog B, vesicle trafficking protein [Source:MGI Symbol;Acc:MGI:1338759]
ENSMUSG00000058267	Mrps14	-0.661293	5.42369	0.0331148	0.301926	mitochondrial ribosomal protein S14 [Source:MGI Symbol;Acc:MGI:1928141]
ENSMUSG00000036339	Tmem260	1.28583	2.89531	0.0331254	0.301926	transmembrane protein 260 [Source:MGI Symbol;Acc:MGI:2443219]
ENSMUSG00000019866	Crybg1	0.427854	7.77984	0.0331622	0.301995	crystallin beta-gamma domain containing 1 [Source:MGI Symbol;Acc:MGI:109544]
ENSMUSG00000033721	Vav3	-0.919734	4.49536	0.033198	0.302055	vav 3 oncogene [Source:MGI Symbol;Acc:MGI:1888518]
ENSMUSG00000004394	Tmed4	-1.01147	3.82412	0.0332581	0.302321	transmembrane p24 trafficking protein 4 [Source:MGI Symbol;Acc:MGI:1915070]
ENSMUSG00000026192	Atic	0.658731	5.16642	0.0332892	0.302321	5-aminoimidazole-4-carboxamide ribonucleotide formyltransferase/IMP cyclohydrolase [Source:MGI Symbol;Acc:MGI:1351352]
ENSMUSG00000058331	Zfp85	-2.74151	0.149209	0.0333329	0.302321	zinc finger protein 85 [Source:MGI Symbol;Acc:MGI:107767]
ENSMUSG00000087541	Hopxos	-2.92502	-0.352037	0.0333658	0.302321	HOP homeobox, opposite strand [Source:MGI Symbol;Acc:MGI:3801917]
ENSMUSG00000060147	Serpinb6a	0.722609	4.94795	0.0333735	0.302321	serine (or cysteine) peptidase inhibitor, clade B, member 6a [Source:MGI Symbol;Acc:MGI:103123]
ENSMUSG00000028619	Tceanc2	-1.02295	4.22898	0.0336065	0.304165	transcription elongation factor A (SII) N-terminal and central domain containing 2 [Source:MGI Symbol;Acc:MGI:1913776]
ENSMUSG00000024968	Rcor2	2.73666	0.487602	0.0337101	0.304413	REST corepressor 2 [Source:MGI Symbol;Acc:MGI:1859854]
ENSMUSG00000020263	Appl2	1.26717	3.45422	0.0337286	0.304413	adaptor protein, phosphotyrosine interaction, PH domain and leucine zipper containing 2 [Source:MGI Symbol;Acc:MGI:2384914]
ENSMUSG00000105137	Gm42869	1.60339	2.22521	0.0337295	0.304413	predicted gene 42869 [Source:MGI Symbol;Acc:MGI:5663006]
ENSMUSG00000015522	Arnt	0.750236	4.51814	0.0337517	0.304413	aryl hydrocarbon receptor nuclear translocator [Source:MGI Symbol;Acc:MGI:88071]
ENSMUSG00000047766	Lrrc49	2.81571	0.245456	0.0338363	0.304885	leucine rich repeat containing 49 [Source:MGI Symbol;Acc:MGI:2442689]
ENSMUSG00000029735	Tpk1	-2.44433	1.0983	0.0338631	0.304885	thiamine pyrophosphokinase [Source:MGI Symbol;Acc:MGI:1352500]
ENSMUSG00000020087	Tysnd1	-1.31124	2.72342	0.0339028	0.30491	trypsin domain containing 1 [Source:MGI Symbol;Acc:MGI:1919017]
ENSMUSG00000040128	Pnrc1	-0.488182	9.51685	0.0339248	0.30491	proline-rich nuclear receptor coactivator 1 [Source:MGI Symbol;Acc:MGI:1917838]
ENSMUSG00000048416	Mlf1	-1.92915	2.28106	0.034062	0.305685	myeloid leukemia factor 1 [Source:MGI Symbol;Acc:MGI:1341819]
ENSMUSG00000041483	Zfp281	-0.611579	6.23647	0.0341308	0.305685	zinc finger protein 281 [Source:MGI Symbol;Acc:MGI:3029290]
ENSMUSG00000020190	Mknk2	-0.459807	7.39438	0.0341412	0.305685	MAP kinase-interacting serine/threonine kinase 2 [Source:MGI Symbol;Acc:MGI:894279]
ENSMUSG00000044807	Zfp354c	3.12504	-1.09077	0.0341776	0.305685	zinc finger protein 354C [Source:MGI Symbol;Acc:MGI:1353621]
ENSMUSG00000040339	Fam102b	0.938847	4.39659	0.0342162	0.305685	family with sequence similarity 102, member B [Source:MGI Symbol;Acc:MGI:3036259]
ENSMUSG00000113409	Gm8288	2.00569	2.14904	0.0342166	0.305685	predicted gene 8288 [Source:MGI Symbol;Acc:MGI:3645459]
ENSMUSG00000064043	Trerf1	0.564346	6.02763	0.034218	0.305685	transcriptional regulating factor 1 [Source:MGI Symbol;Acc:MGI:2442086]
ENSMUSG00000012483	Rpa3	-1.89525	2.12814	0.0342651	0.305841	replication protein A3 [Source:MGI Symbol;Acc:MGI:1915490]
ENSMUSG00000103560	Gm38070	2.91319	-0.122904	0.0342954	0.305847	predicted gene, 38070 [Source:MGI Symbol;Acc:MGI:5611298]
ENSMUSG00000024012	Mtch1	0.760136	5.46044	0.0343998	0.306324	mitochondrial carrier 1 [Source:MGI Symbol;Acc:MGI:1929261]
ENSMUSG00000030177	Ccdc77	-2.07745	1.76823	0.0344081	0.306324	coiled-coil domain containing 77 [Source:MGI Symbol;Acc:MGI:1914450]
ENSMUSG00000061024	Rrs1	-0.821582	4.69712	0.0344839	0.306568	ribosome biogenesis regulator 1 [Source:MGI Symbol;Acc:MGI:1929721]
ENSMUSG00000041684	Bivm	-1.90506	2.31039	0.0344949	0.306568	basic, immunoglobulin-like variable motif containing [Source:MGI Symbol;Acc:MGI:2179809]
ENSMUSG00000040212	Emp3	0.47527	6.34428	0.0346255	0.307233	epithelial membrane protein 3 [Source:MGI Symbol;Acc:MGI:1098729]
ENSMUSG00000005225	Plekha8	-2.94169	0.171382	0.0346291	0.307233	pleckstrin homology domain containing, family A (phosphoinositide binding specific) member 8 [Source:MGI Symbol;Acc:MGI:2681164]
ENSMUSG00000044041	Krt13	-3.02214	-0.231554	0.0347485	0.308028	keratin 13 [Source:MGI Symbol;Acc:MGI:101925]
ENSMUSG00000046034	Otulin	-0.626411	5.42806	0.0348754	0.308888	OTU deubiquitinase with linear linkage specificity [Source:MGI Symbol;Acc:MGI:3577015]
ENSMUSG00000118537	Shld3	-1.009	3.78668	0.0349239	0.309053	shieldin complex subunit 3 [Source:MGI Symbol;Acc:MGI:6194609]
ENSMUSG00000039801	Cplane1	0.589247	5.55421	0.0350112	0.30956	ciliogenesis and planar polarity effector 1 [Source:MGI Symbol;Acc:MGI:1920942]
ENSMUSG00000038843	Gcnt1	-1.27069	2.9868	0.0350757	0.309865	glucosaminyl (N-acetyl) transferase 1, core 2 [Source:MGI Symbol;Acc:MGI:95676]
ENSMUSG00000037845	Fdxacb1	-1.79907	2.72058	0.0351231	0.31002	ferredoxin-fold anticodon binding domain containing 1 [Source:MGI Symbol;Acc:MGI:3584513]
ENSMUSG00000030922	Lyrm1	1.49589	2.64184	0.0352627	0.310986	LYR motif containing 1 [Source:MGI Symbol;Acc:MGI:1921169]
ENSMUSG00000024335	Brd2	-0.351241	8.79909	0.0353363	0.311345	bromodomain containing 2 [Source:MGI Symbol;Acc:MGI:99495]
ENSMUSG00000025790	Slco3a1	0.416678	7.72489	0.0353798	0.311345	solute carrier organic anion transporter family, member 3a1 [Source:MGI Symbol;Acc:MGI:1351867]
ENSMUSG00000025362	Rps26	0.30445	9.41142	0.0353938	0.311345	ribosomal protein S26 [Source:MGI Symbol;Acc:MGI:1351628]
ENSMUSG00000026103	Gls	-0.417997	8.62258	0.0354663	0.311717	glutaminase [Source:MGI Symbol;Acc:MGI:95752]
ENSMUSG00000027598	Itch	-0.591208	6.16637	0.03557	0.312149	itchy, E3 ubiquitin protein ligase [Source:MGI Symbol;Acc:MGI:1202301]
ENSMUSG00000113041	Gm48302	1.51589	2.82939	0.0355825	0.312149	predicted gene, 48302 [Source:MGI Symbol;Acc:MGI:6097746]
ENSMUSG00000036873	2410004B18Rik	-0.828389	4.50514	0.0356089	0.312149	RIKEN cDNA 2410004B18 gene [Source:MGI Symbol;Acc:MGI:1913671]
ENSMUSG00000062210	Tnfaip8	-0.427984	7.07887	0.0356769	0.312149	tumor necrosis factor, alpha-induced protein 8 [Source:MGI Symbol;Acc:MGI:2147191]
ENSMUSG00000020130	Tbc1d15	-0.521346	6.44923	0.0356963	0.312149	TBC1 domain family, member 15 [Source:MGI Symbol;Acc:MGI:1913937]
ENSMUSG00000024921	Smarca2	0.492422	7.32357	0.0357196	0.312149	SWI/SNF related, matrix associated, actin dependent regulator of chromatin, subfamily a, member 2 [Source:MGI Symbol;Acc:MGI:99603]
ENSMUSG00000017969	Ptgis	1.80014	1.59882	0.0357268	0.312149	prostaglandin I2 (prostacyclin) synthase [Source:MGI Symbol;Acc:MGI:1097156]
ENSMUSG00000060314	Zfp941	2.95735	-0.720282	0.0358773	0.312955	zinc finger protein 941 [Source:MGI Symbol;Acc:MGI:3039601]
ENSMUSG00000061436	Hipk2	0.945804	4.15647	0.0358797	0.312955	homeodomain interacting protein kinase 2 [Source:MGI Symbol;Acc:MGI:1314872]
ENSMUSG00000039158	Akna	-0.453402	6.77288	0.0360371	0.314063	AT-hook transcription factor [Source:MGI Symbol;Acc:MGI:2140340]
ENSMUSG00000111264	E030022I16Rik	-0.824056	4.24848	0.0361125	0.314456	RIKEN cDNA E030022I16 gene [Source:MGI Symbol;Acc:MGI:2444690]
ENSMUSG00000048039	Isg20l2	-1.0575	4.48731	0.0361717	0.314597	interferon stimulated exonuclease gene 20-like 2 [Source:MGI Symbol;Acc:MGI:2140076]
ENSMUSG00000026701	Prdx6	0.414747	7.666	0.0361897	0.314597	peroxiredoxin 6 [Source:MGI Symbol;Acc:MGI:894320]
ENSMUSG00000054414	Slc30a7	-0.898784	4.2893	0.0362676	0.31501	solute carrier family 30 (zinc transporter), member 7 [Source:MGI Symbol;Acc:MGI:1913750]
ENSMUSG00000055541	Lair1	-1.23545	3.24427	0.0363507	0.315319	leukocyte-associated Ig-like receptor 1 [Source:MGI Symbol;Acc:MGI:105492]
ENSMUSG00000022898	Vps26c	-1.46501	2.75213	0.0363767	0.315319	VPS26 endosomal protein sorting factor C [Source:MGI Symbol;Acc:MGI:1206040]
ENSMUSG00000024797	Vps51	1.23069	3.5358	0.0363946	0.315319	VPS51 GARP complex subunit [Source:MGI Symbol;Acc:MGI:1915755]
ENSMUSG00000026786	Apbb1ip	-0.401118	7.70048	0.0365153	0.316099	amyloid beta (A4) precursor protein-binding, family B, member 1 interacting protein [Source:MGI Symbol;Acc:MGI:1861354]
ENSMUSG00000066149	Cdc26	-1.72299	2.8763	0.0365789	0.316385	cell division cycle 26 [Source:MGI Symbol;Acc:MGI:1913690]
ENSMUSG00000024539	Ptpn2	-0.462868	7.06413	0.0366994	0.316992	protein tyrosine phosphatase, non-receptor type 2 [Source:MGI Symbol;Acc:MGI:97806]
ENSMUSG00000005483	Dnajb1	-0.490509	6.86904	0.0367105	0.316992	DnaJ heat shock protein family (Hsp40) member B1 [Source:MGI Symbol;Acc:MGI:1931874]
ENSMUSG00000019841	Rev3l	-0.573898	6.14449	0.0368284	0.317515	REV3 like, DNA directed polymerase zeta catalytic subunit [Source:MGI Symbol;Acc:MGI:1337131]
ENSMUSG00000034647	Ankrd12	0.454379	8.37069	0.0369004	0.317515	ankyrin repeat domain 12 [Source:MGI Symbol;Acc:MGI:1914357]
ENSMUSG00000030707	Coro1a	-0.455973	7.41779	0.036904	0.317515	coronin, actin binding protein 1A [Source:MGI Symbol;Acc:MGI:1345961]
ENSMUSG00000049232	Tigd2	-0.586908	5.48002	0.0369169	0.317515	tigger transposable element derived 2 [Source:MGI Symbol;Acc:MGI:1915390]
ENSMUSG00000114104	Gm47585	1.23613	3.06691	0.0369246	0.317515	predicted gene, 47585 [Source:MGI Symbol;Acc:MGI:6096625]
ENSMUSG00000037649	H2-DMa	1.14346	3.17275	0.0369634	0.317584	histocompatibility 2, class II, locus DMa [Source:MGI Symbol;Acc:MGI:95921]
ENSMUSG00000093661	Eif4e3	0.528601	6.03475	0.037125	0.318708	eukaryotic translation initiation factor 4E member 3 [Source:MGI Symbol;Acc:MGI:1914142]
ENSMUSG00000036371	Serbp1	-0.269629	10.3342	0.0372994	0.319939	serpine1 mRNA binding protein 1 [Source:MGI Symbol;Acc:MGI:1914120]
ENSMUSG00000022635	Zcrb1	0.566758	6.49852	0.0373365	0.319992	zinc finger CCHC-type and RNA binding motif 1 [Source:MGI Symbol;Acc:MGI:1914447]
ENSMUSG00000037134	Prmt9	-1.31195	2.82214	0.0374447	0.32049	protein arginine methyltransferase 9 [Source:MGI Symbol;Acc:MGI:2142651]
ENSMUSG00000015961	Adss	-0.489661	6.93548	0.0374567	0.32049	adenylosuccinate synthetase, non muscle [Source:MGI Symbol;Acc:MGI:87948]
ENSMUSG00000021371	Mcur1	0.470397	6.41619	0.0375461	0.320989	mitochondrial calcium uniporter regulator 1 [Source:MGI Symbol;Acc:MGI:1923387]
ENSMUSG00000004707	Ly9	-1.11605	3.23233	0.037798	0.322876	lymphocyte antigen 9 [Source:MGI Symbol;Acc:MGI:96885]
ENSMUSG00000012123	Crybg2	-2.32153	1.04413	0.0379339	0.323415	crystallin beta-gamma domain containing 2 [Source:MGI Symbol;Acc:MGI:1334463]
ENSMUSG00000036402	Gng12	0.891614	4.10794	0.0379458	0.323415	guanine nucleotide binding protein (G protein), gamma 12 [Source:MGI Symbol;Acc:MGI:1336171]
ENSMUSG00000016206	H2-M3	-0.850717	4.31737	0.037955	0.323415	histocompatibility 2, M region locus 3 [Source:MGI Symbol;Acc:MGI:95915]
ENSMUSG00000102302	Gm38190	2.01364	0.757351	0.0382406	0.325581	predicted gene, 38190 [Source:MGI Symbol;Acc:MGI:5611418]
ENSMUSG00000022508	Bcl6	-0.530066	5.66927	0.0383591	0.326321	B cell leukemia/lymphoma 6 [Source:MGI Symbol;Acc:MGI:107187]
ENSMUSG00000038628	Polr3k	-0.67024	5.0645	0.0384387	0.326481	polymerase (RNA) III (DNA directed) polypeptide K [Source:MGI Symbol;Acc:MGI:1914255]
ENSMUSG00000015932	Dstn	-0.956234	3.84146	0.0384489	0.326481	destrin [Source:MGI Symbol;Acc:MGI:1929270]
ENSMUSG00000039153	Runx2	-0.46457	7.03322	0.0384727	0.326481	runt related transcription factor 2 [Source:MGI Symbol;Acc:MGI:99829]
ENSMUSG00000073096	Lrrc61	-1.72759	2.17825	0.038683	0.327996	leucine rich repeat containing 61 [Source:MGI Symbol;Acc:MGI:2652848]
ENSMUSG00000000276	Dgke	0.92603	3.97535	0.0387399	0.328005	diacylglycerol kinase, epsilon [Source:MGI Symbol;Acc:MGI:1889276]
ENSMUSG00000038876	Rnf146	-0.656969	5.98609	0.0387475	0.328005	ring finger protein 146 [Source:MGI Symbol;Acc:MGI:1915281]
ENSMUSG00000032215	Rsl24d1	-0.797055	4.25726	0.0390102	0.329634	ribosomal L24 domain containing 1 [Source:MGI Symbol;Acc:MGI:2681840]
ENSMUSG00000035601	Trmt10b	-1.9098	1.66424	0.039019	0.329634	tRNA methyltransferase 10B [Source:MGI Symbol;Acc:MGI:1917184]
ENSMUSG00000073409	H2-Q6	-0.893858	5.68417	0.0390868	0.329634	histocompatibility 2, Q region locus 6 [Source:MGI Symbol;Acc:MGI:95935]
ENSMUSG00000039050	Osbpl2	1.03929	3.56693	0.0390896	0.329634	oxysterol binding protein-like 2 [Source:MGI Symbol;Acc:MGI:2442832]
ENSMUSG00000005621	Zfp592	-0.737174	4.65279	0.0391234	0.329634	zinc finger protein 592 [Source:MGI Symbol;Acc:MGI:2443541]
ENSMUSG00000032324	Tspan3	0.52773	5.69727	0.0391312	0.329634	tetraspanin 3 [Source:MGI Symbol;Acc:MGI:1928098]
ENSMUSG00000030822	Prr14	-0.785712	4.84187	0.0392741	0.330237	proline rich 14 [Source:MGI Symbol;Acc:MGI:2384565]
ENSMUSG00000025381	Cnpy2	0.865141	4.10102	0.039291	0.330237	canopy FGF signaling regulator 2 [Source:MGI Symbol;Acc:MGI:1928477]
ENSMUSG00000001672	Marveld3	-2.99335	-1.38995	0.0393408	0.330237	MARVEL (membrane-associating) domain containing 3 [Source:MGI Symbol;Acc:MGI:1920858]
ENSMUSG00000070436	Serpinh1	-1.97157	1.69769	0.0393451	0.330237	serine (or cysteine) peptidase inhibitor, clade H, member 1 [Source:MGI Symbol;Acc:MGI:88283]
ENSMUSG00000062901	Klhl24	-0.613712	6.40646	0.0393649	0.330237	kelch-like 24 [Source:MGI Symbol;Acc:MGI:1923035]
ENSMUSG00000037661	Gpr160	-2.31985	1.46554	0.0393946	0.330237	G protein-coupled receptor 160 [Source:MGI Symbol;Acc:MGI:1919112]
ENSMUSG00000053702	Nebl	0.880941	5.3563	0.0394926	0.330589	nebulette [Source:MGI Symbol;Acc:MGI:1921353]
ENSMUSG00000038828	Tmem214	1.23689	2.9165	0.0395006	0.330589	transmembrane protein 214 [Source:MGI Symbol;Acc:MGI:1916046]
ENSMUSG00000037197	Rbm17	-0.430537	6.76921	0.039737	0.332299	RNA binding motif protein 17 [Source:MGI Symbol;Acc:MGI:1924188]
ENSMUSG00000025959	Klf7	0.436024	7.09597	0.0397811	0.332357	Kruppel-like factor 7 (ubiquitous) [Source:MGI Symbol;Acc:MGI:1935151]
ENSMUSG00000032011	Thy1	0.469517	9.6278	0.0398082	0.332357	thymus cell antigen 1, theta [Source:MGI Symbol;Acc:MGI:98747]
ENSMUSG00000000791	Il12rb1	0.641411	5.40732	0.0398788	0.332677	interleukin 12 receptor, beta 1 [Source:MGI Symbol;Acc:MGI:104579]
ENSMUSG00000037754	Ppp1r16b	0.355789	8.68704	0.0399646	0.333124	protein phosphatase 1, regulatory subunit 16B [Source:MGI Symbol;Acc:MGI:2151841]
ENSMUSG00000040351	Ankib1	0.534871	6.16555	0.0400606	0.33349	ankyrin repeat and IBR domain containing 1 [Source:MGI Symbol;Acc:MGI:1918047]
ENSMUSG00000052557	Gan	0.937166	4.25129	0.040098	0.33349	giant axonal neuropathy [Source:MGI Symbol;Acc:MGI:1890619]
ENSMUSG00000057637	Prdm2	-0.597405	5.4892	0.0401602	0.33349	PR domain containing 2, with ZNF domain [Source:MGI Symbol;Acc:MGI:107628]
ENSMUSG00000103706	6820402A03Rik	1.88805	1.5437	0.0401611	0.33349	RIKEN cDNA 6820402A03 gene [Source:MGI Symbol;Acc:MGI:1922992]
ENSMUSG00000074578	Zfas1	-0.52242	5.84481	0.0401698	0.33349	zinc finger, NFX1-type containing 1, antisense RNA 1 [Source:MGI Symbol;Acc:MGI:1916199]
ENSMUSG00000038286	Bphl	2.2066	0.711569	0.0402688	0.334043	biphenyl hydrolase-like (serine hydrolase, breast epithelial mucin-associated antigen) [Source:MGI Symbol;Acc:MGI:1915271]
ENSMUSG00000035239	Neu3	1.81014	2.05977	0.0403507	0.334415	neuraminidase 3 [Source:MGI Symbol;Acc:MGI:1355305]
ENSMUSG00000038612	Mcl1	-0.334635	8.73292	0.0404009	0.334415	myeloid cell leukemia sequence 1 [Source:MGI Symbol;Acc:MGI:101769]
ENSMUSG00000021938	Pspc1	0.43082	6.62063	0.04044	0.334415	paraspeckle protein 1 [Source:MGI Symbol;Acc:MGI:1913895]
ENSMUSG00000046516	Cox17	0.62797	6.19738	0.040443	0.334415	cytochrome c oxidase assembly protein 17, copper chaperone [Source:MGI Symbol;Acc:MGI:1333806]
ENSMUSG00000020680	Taf15	-0.466963	5.99927	0.0404763	0.334423	TATA-box binding protein associated factor 15 [Source:MGI Symbol;Acc:MGI:1917689]
ENSMUSG00000034667	Xpot	0.846787	4.63148	0.040641	0.335515	exportin, tRNA (nuclear export receptor for tRNAs) [Source:MGI Symbol;Acc:MGI:1920442]
ENSMUSG00000038855	Itpkb	0.423753	7.50172	0.0407472	0.336124	inositol 1,4,5-trisphosphate 3-kinase B [Source:MGI Symbol;Acc:MGI:109235]
ENSMUSG00000049109	Themis	-0.353854	7.82412	0.0408723	0.336646	thymocyte selection associated [Source:MGI Symbol;Acc:MGI:2443552]
ENSMUSG00000011171	Vipr2	2.95366	-0.851952	0.0408757	0.336646	vasoactive intestinal peptide receptor 2 [Source:MGI Symbol;Acc:MGI:107166]
ENSMUSG00000032741	Tpcn1	1.15385	3.60406	0.0411511	0.338644	two pore channel 1 [Source:MGI Symbol;Acc:MGI:2182472]
ENSMUSG00000022094	Slc39a14	1.67005	2.4332	0.0413064	0.339542	solute carrier family 39 (zinc transporter), member 14 [Source:MGI Symbol;Acc:MGI:2384851]
ENSMUSG00000001098	Kctd10	-0.693458	4.70635	0.0413349	0.339542	potassium channel tetramerisation domain containing 10 [Source:MGI Symbol;Acc:MGI:2141207]
ENSMUSG00000079481	Nhsl2	2.48177	1.06287	0.0413587	0.339542	NHS-like 2 [Source:MGI Symbol;Acc:MGI:3645090]
ENSMUSG00000049922	Slc35c1	-1.02834	3.8529	0.0414405	0.339678	solute carrier family 35, member C1 [Source:MGI Symbol;Acc:MGI:2443301]
ENSMUSG00000019809	Pex3	-0.846157	4.17076	0.041441	0.339678	peroxisomal biogenesis factor 3 [Source:MGI Symbol;Acc:MGI:1929646]
ENSMUSG00000035478	Mbd3	1.05078	3.46872	0.0415934	0.340604	methyl-CpG binding domain protein 3 [Source:MGI Symbol;Acc:MGI:1333812]
ENSMUSG00000110444	Gm10033	-1.26774	2.8977	0.0416228	0.340604	predicted gene 10033 [Source:MGI Symbol;Acc:MGI:3642803]
ENSMUSG00000063172	Hspb11	1.41011	3.11625	0.0416528	0.340604	heat shock protein family B (small), member 11 [Source:MGI Symbol;Acc:MGI:1920188]
ENSMUSG00000026384	Ptpn4	-0.652788	5.28926	0.0417028	0.340743	protein tyrosine phosphatase, non-receptor type 4 [Source:MGI Symbol;Acc:MGI:1099792]
ENSMUSG00000001665	Gstt3	1.44303	2.6923	0.0418114	0.341361	glutathione S-transferase, theta 3 [Source:MGI Symbol;Acc:MGI:2143526]
ENSMUSG00000027580	Helz2	-0.632371	6.32746	0.0420024	0.342464	helicase with zinc finger 2, transcriptional coactivator [Source:MGI Symbol;Acc:MGI:2385169]
ENSMUSG00000050410	Tcf19	-1.01425	3.51906	0.0420159	0.342464	transcription factor 19 [Source:MGI Symbol;Acc:MGI:103180]
ENSMUSG00000036478	Btg1	-0.387563	9.23519	0.0420459	0.342464	B cell translocation gene 1, anti-proliferative [Source:MGI Symbol;Acc:MGI:88215]
ENSMUSG00000039782	Cpeb2	0.775444	4.22384	0.0421206	0.342775	cytoplasmic polyadenylation element binding protein 2 [Source:MGI Symbol;Acc:MGI:2442640]
ENSMUSG00000055629	B4galnt4	-0.544972	5.62701	0.0421576	0.342775	beta-1,4-N-acetyl-galactosaminyl transferase 4 [Source:MGI Symbol;Acc:MGI:2652891]
ENSMUSG00000029772	Ahcyl2	-0.61668	5.72586	0.0421942	0.342775	S-adenosylhomocysteine hydrolase-like 2 [Source:MGI Symbol;Acc:MGI:1921590]
ENSMUSG00000034634	Ly6d	-2.76208	-0.416907	0.0422168	0.342775	lymphocyte antigen 6 complex, locus D [Source:MGI Symbol;Acc:MGI:96881]
ENSMUSG00000020614	Fam20a	1.05644	3.34254	0.0423003	0.343184	family with sequence similarity 20, member A [Source:MGI Symbol;Acc:MGI:2388266]
ENSMUSG00000024911	Fibp	-1.10909	3.06868	0.042406	0.343594	fibroblast growth factor (acidic) intracellular binding protein [Source:MGI Symbol;Acc:MGI:1926233]
ENSMUSG00000005732	Ranbp1	-0.478295	6.21045	0.0424305	0.343594	RAN binding protein 1 [Source:MGI Symbol;Acc:MGI:96269]
ENSMUSG00000021876	Rnase4	-0.867141	3.88119	0.0424506	0.343594	ribonuclease, RNase A family 4 [Source:MGI Symbol;Acc:MGI:1926217]
ENSMUSG00000100394	Gm28791	1.14769	3.29916	0.0425494	0.344124	predicted gene 28791 [Source:MGI Symbol;Acc:MGI:5579497]
ENSMUSG00000024052	Lpin2	0.631633	5.337	0.0426617	0.344702	lipin 2 [Source:MGI Symbol;Acc:MGI:1891341]
ENSMUSG00000039197	Adk	-1.06348	3.97694	0.0426876	0.344702	adenosine kinase [Source:MGI Symbol;Acc:MGI:87930]
ENSMUSG00000029179	Zcchc4	-0.895225	3.65732	0.0427264	0.344746	zinc finger, CCHC domain containing 4 [Source:MGI Symbol;Acc:MGI:1926046]
ENSMUSG00000028680	Plk3	0.527147	6.57221	0.0429072	0.345813	polo like kinase 3 [Source:MGI Symbol;Acc:MGI:109604]
ENSMUSG00000021028	Mbip	-0.894091	4.37542	0.0429255	0.345813	MAP3K12 binding inhibitory protein 1 [Source:MGI Symbol;Acc:MGI:1918320]
ENSMUSG00000039615	Stub1	0.910372	4.06888	0.0429692	0.345895	STIP1 homology and U-Box containing protein 1 [Source:MGI Symbol;Acc:MGI:1891731]
ENSMUSG00000022884	Eif4a2	-0.64858	5.92475	0.0430453	0.346238	eukaryotic translation initiation factor 4A2 [Source:MGI Symbol;Acc:MGI:106906]
ENSMUSG00000042308	Setd1a	-0.95825	3.72176	0.0431093	0.346483	SET domain containing 1A [Source:MGI Symbol;Acc:MGI:2446244]
ENSMUSG00000008348	Ubc	0.374808	10.2019	0.0433789	0.348284	ubiquitin C [Source:MGI Symbol;Acc:MGI:98889]
ENSMUSG00000029147	Ppm1g	-0.486314	6.16401	0.0434597	0.348284	protein phosphatase 1G (formerly 2C), magnesium-dependent, gamma isoform [Source:MGI Symbol;Acc:MGI:106065]
ENSMUSG00000055024	Ep300	0.40088	7.11287	0.0434639	0.348284	E1A binding protein p300 [Source:MGI Symbol;Acc:MGI:1276116]
ENSMUSG00000029661	Col1a2	0.685729	6.05001	0.0434681	0.348284	collagen, type I, alpha 2 [Source:MGI Symbol;Acc:MGI:88468]
ENSMUSG00000006307	Kmt2b	-0.849131	3.97114	0.043515	0.348389	lysine (K)-specific methyltransferase 2B [Source:MGI Symbol;Acc:MGI:109565]
ENSMUSG00000029528	Pxn	-0.509485	5.63013	0.0435747	0.348598	paxillin [Source:MGI Symbol;Acc:MGI:108295]
ENSMUSG00000036120	Rfxank	2.19995	1.42861	0.0437086	0.349398	regulatory factor X-associated ankyrin-containing protein [Source:MGI Symbol;Acc:MGI:1333865]
ENSMUSG00000061983	Rps12	0.304912	10.4822	0.0439855	0.351049	ribosomal protein S12 [Source:MGI Symbol;Acc:MGI:98105]
ENSMUSG00000030527	Crtc3	0.512863	5.90072	0.0440133	0.351049	CREB regulated transcription coactivator 3 [Source:MGI Symbol;Acc:MGI:1917711]
ENSMUSG00000057440	Mpp7	0.673483	5.17454	0.0440169	0.351049	membrane protein, palmitoylated 7 (MAGUK p55 subfamily member 7) [Source:MGI Symbol;Acc:MGI:1922989]
ENSMUSG00000029642	Polr1d	-0.459997	7.32141	0.0441075	0.351179	polymerase (RNA) I polypeptide D [Source:MGI Symbol;Acc:MGI:108403]
ENSMUSG00000029283	Cdc7	-1.10442	3.51461	0.0441322	0.351179	cell division cycle 7 (S. cerevisiae) [Source:MGI Symbol;Acc:MGI:1309511]
ENSMUSG00000026796	Fam129b	1.81799	2.02019	0.0441352	0.351179	family with sequence similarity 129, member B [Source:MGI Symbol;Acc:MGI:2442910]
ENSMUSG00000029328	Hnrnpdl	-0.331874	9.03121	0.0441792	0.351259	heterogeneous nuclear ribonucleoprotein D-like [Source:MGI Symbol;Acc:MGI:1355299]
ENSMUSG00000030669	Calca	-1.70911	2.06532	0.0444414	0.353	calcitonin/calcitonin-related polypeptide, alpha [Source:MGI Symbol;Acc:MGI:2151253]
ENSMUSG00000022075	Rhobtb2	-0.790013	4.14073	0.0445217	0.353	Rho-related BTB domain containing 2 [Source:MGI Symbol;Acc:MGI:2180557]
ENSMUSG00000058833	Rex1bd	-0.735469	4.34029	0.0445223	0.353	required for excision 1-B domain containing [Source:MGI Symbol;Acc:MGI:1913712]
ENSMUSG00000034422	Parp14	-0.410463	6.74277	0.0445657	0.353	poly (ADP-ribose) polymerase family, member 14 [Source:MGI Symbol;Acc:MGI:1919489]
ENSMUSG00000028476	Reck	-2.79956	0.0932544	0.0446493	0.353	reversion-inducing-cysteine-rich protein with kazal motifs [Source:MGI Symbol;Acc:MGI:1855698]
ENSMUSG00000041431	Ccnb1	-1.64998	2.33732	0.0446592	0.353	cyclin B1 [Source:MGI Symbol;Acc:MGI:88302]
ENSMUSG00000050107	Haspin	-2.52678	0.741165	0.0447018	0.353	histone H3 associated protein kinase [Source:MGI Symbol;Acc:MGI:1194498]
ENSMUSG00000024462	Gabbr1	0.686683	5.13515	0.0447076	0.353	gamma-aminobutyric acid (GABA) B receptor, 1 [Source:MGI Symbol;Acc:MGI:1860139]
ENSMUSG00000024048	Myl12a	-0.439588	9.68392	0.0447105	0.353	myosin, light chain 12A, regulatory, non-sarcomeric [Source:MGI Symbol;Acc:MGI:1914518]
ENSMUSG00000014245	Pigl	2.71418	0.0955024	0.0447397	0.353	phosphatidylinositol glycan anchor biosynthesis, class L [Source:MGI Symbol;Acc:MGI:2681271]
ENSMUSG00000034109	Golim4	0.530379	5.56579	0.044817	0.353217	golgi integral membrane protein 4 [Source:MGI Symbol;Acc:MGI:1920374]
ENSMUSG00000021998	Lcp1	-0.308473	10.0029	0.044992	0.353217	lymphocyte cytosolic protein 1 [Source:MGI Symbol;Acc:MGI:104808]
ENSMUSG00000076911	Traj18	0.601311	5.7523	0.0450418	0.353217	T cell receptor alpha joining 18 [Source:MGI Symbol;Acc:MGI:4440521]
ENSMUSG00000041654	Slc39a11	1.00187	3.7724	0.0450462	0.353217	solute carrier family 39 (metal ion transporter), member 11 [Source:MGI Symbol;Acc:MGI:1917056]
ENSMUSG00000070283	Ndufaf3	1.35094	2.69118	0.0451355	0.353217	NADH:ubiquinone oxidoreductase complex assembly factor 3 [Source:MGI Symbol;Acc:MGI:1913956]
ENSMUSG00000026088	Mitd1	-0.756388	4.47104	0.0451736	0.353217	MIT, microtubule interacting and transport, domain containing 1 [Source:MGI Symbol;Acc:MGI:1916278]
ENSMUSG00000037400	Atp11b	-0.465752	6.56618	0.0451762	0.353217	ATPase, class VI, type 11B [Source:MGI Symbol;Acc:MGI:1923545]
ENSMUSG00000057897	Camk2b	1.78767	1.65136	0.0451847	0.353217	calcium/calmodulin-dependent protein kinase II, beta [Source:MGI Symbol;Acc:MGI:88257]
ENSMUSG00000026185	Igfbp5	-1.05294	3.51076	0.0452139	0.353217	insulin-like growth factor binding protein 5 [Source:MGI Symbol;Acc:MGI:96440]
ENSMUSG00000028969	Cdk5	1.02932	3.5429	0.0452203	0.353217	cyclin-dependent kinase 5 [Source:MGI Symbol;Acc:MGI:101765]
ENSMUSG00000090266	Mettl23	0.728014	5.19947	0.0452835	0.353217	methyltransferase like 23 [Source:MGI Symbol;Acc:MGI:1921569]
ENSMUSG00000029658	Wdr95	2.34682	0.453865	0.0452884	0.353217	WD40 repeat domain 95 [Source:MGI Symbol;Acc:MGI:1923042]
ENSMUSG00000001248	Gramd1a	-0.511102	5.75088	0.0453688	0.353217	GRAM domain containing 1A [Source:MGI Symbol;Acc:MGI:105490]
ENSMUSG00000029672	Fam3c	0.514148	6.67946	0.0454362	0.353217	family with sequence similarity 3, member C [Source:MGI Symbol;Acc:MGI:107892]
ENSMUSG00000041992	Rapgef5	-2.43563	1.25508	0.0454457	0.353217	Rap guanine nucleotide exchange factor (GEF) 5 [Source:MGI Symbol;Acc:MGI:2444365]
ENSMUSG00000036249	Rbm43	1.16765	3.05302	0.0454488	0.353217	RNA binding motif protein 43 [Source:MGI Symbol;Acc:MGI:1918934]
ENSMUSG00000032410	Xrn1	-0.481001	6.80119	0.0454708	0.353217	5'-3' exoribonuclease 1 [Source:MGI Symbol;Acc:MGI:891964]
ENSMUSG00000068154	Insm1	-1.5268	2.65026	0.0454897	0.353217	insulinoma-associated 1 [Source:MGI Symbol;Acc:MGI:1859980]
ENSMUSG00000046434	Hnrnpa1	-0.648853	6.04984	0.0455066	0.353217	heterogeneous nuclear ribonucleoprotein A1 [Source:MGI Symbol;Acc:MGI:104820]
ENSMUSG00000076937	Iglc2	-1.76644	2.35069	0.0455397	0.353217	immunoglobulin lambda constant 2 [Source:MGI Symbol;Acc:MGI:99547]
ENSMUSG00000056116	H2-T22	-0.578749	6.55575	0.0455417	0.353217	histocompatibility 2, T region locus 22 [Source:MGI Symbol;Acc:MGI:95956]
ENSMUSG00000087370	Tmem170b	-1.27674	3.32445	0.0455653	0.353217	transmembrane protein 170B [Source:MGI Symbol;Acc:MGI:3647046]
ENSMUSG00000012848	Rps5	0.356625	9.50208	0.045577	0.353217	ribosomal protein S5 [Source:MGI Symbol;Acc:MGI:1097682]
ENSMUSG00000001632	Brpf1	-0.646471	4.94511	0.0455874	0.353217	bromodomain and PHD finger containing, 1 [Source:MGI Symbol;Acc:MGI:1926033]
ENSMUSG00000031556	Tm2d2	0.74825	4.33657	0.0457481	0.354072	TM2 domain containing 2 [Source:MGI Symbol;Acc:MGI:1916992]
ENSMUSG00000021957	Tkt	0.594809	5.83367	0.0457663	0.354072	transketolase [Source:MGI Symbol;Acc:MGI:105992]
ENSMUSG00000036775	Decr2	1.37494	2.75158	0.0459236	0.355001	2-4-dienoyl-Coenzyme A reductase 2, peroxisomal [Source:MGI Symbol;Acc:MGI:1347059]
ENSMUSG00000035268	Pkig	2.73215	0.483967	0.045955	0.355001	protein kinase inhibitor, gamma [Source:MGI Symbol;Acc:MGI:1343086]
ENSMUSG00000021192	Golga5	-0.811631	4.33753	0.0460251	0.355277	golgi autoantigen, golgin subfamily a, 5 [Source:MGI Symbol;Acc:MGI:1351475]
ENSMUSG00000102286	Gm37004	1.89086	1.54207	0.0463559	0.357238	predicted gene, 37004 [Source:MGI Symbol;Acc:MGI:5610232]
ENSMUSG00000024095	Hnrnpll	0.429386	7.06822	0.0463741	0.357238	heterogeneous nuclear ribonucleoprotein L-like [Source:MGI Symbol;Acc:MGI:1919942]
ENSMUSG00000020630	Rnaseh1	-2.39549	1.68591	0.0464133	0.357238	ribonuclease H1 [Source:MGI Symbol;Acc:MGI:1335073]
ENSMUSG00000019804	Snx3	-0.659918	7.30837	0.046481	0.357238	sorting nexin 3 [Source:MGI Symbol;Acc:MGI:1860188]
ENSMUSG00000059142	Zfp945	-0.799268	4.40782	0.046482	0.357238	zinc finger protein 945 [Source:MGI Symbol;Acc:MGI:2445132]
ENSMUSG00000025494	Sigirr	1.11802	3.36863	0.0464865	0.357238	single immunoglobulin and toll-interleukin 1 receptor (TIR) domain [Source:MGI Symbol;Acc:MGI:1344402]
ENSMUSG00000098292	Gm27194	-2.88	-0.609452	0.046577	0.357646	predicted gene 27194 [Source:MGI Symbol;Acc:MGI:5521037]
ENSMUSG00000033900	Map9	1.51953	2.85565	0.0466088	0.357646	microtubule-associated protein 9 [Source:MGI Symbol;Acc:MGI:2442208]
ENSMUSG00000040570	Rundc3b	-0.80888	4.34845	0.0467564	0.358512	RUN domain containing 3B [Source:MGI Symbol;Acc:MGI:2685286]
ENSMUSG00000061410	Zcchc14	1.80742	1.6836	0.0468528	0.358614	zinc finger, CCHC domain containing 14 [Source:MGI Symbol;Acc:MGI:2159407]
ENSMUSG00000030774	Pak1	1.90498	1.72838	0.0468605	0.358614	p21 (RAC1) activated kinase 1 [Source:MGI Symbol;Acc:MGI:1339975]
ENSMUSG00000058672	Tubb2a	0.63014	4.99627	0.046898	0.358614	tubulin, beta 2A class IIA [Source:MGI Symbol;Acc:MGI:107861]
ENSMUSG00000029290	Zfp326	0.433406	6.69493	0.046912	0.358614	zinc finger protein 326 [Source:MGI Symbol;Acc:MGI:1927246]
ENSMUSG00000002997	Prkar2b	1.9795	1.78063	0.0469432	0.358614	protein kinase, cAMP dependent regulatory, type II beta [Source:MGI Symbol;Acc:MGI:97760]
ENSMUSG00000027540	Ptpn1	0.324126	8.56484	0.0470552	0.358834	protein tyrosine phosphatase, non-receptor type 1 [Source:MGI Symbol;Acc:MGI:97805]
ENSMUSG00000023243	Kcnk5	-1.29532	2.60228	0.0470634	0.358834	potassium channel, subfamily K, member 5 [Source:MGI Symbol;Acc:MGI:1336175]
ENSMUSG00000115252	Gm48996	1.99963	1.2044	0.0471071	0.358834	predicted gene, 48996 [Source:MGI Symbol;Acc:MGI:6118344]
ENSMUSG00000038366	Lasp1	-0.459733	7.30956	0.0471258	0.358834	LIM and SH3 protein 1 [Source:MGI Symbol;Acc:MGI:109656]
ENSMUSG00000024208	Uqcc2	-0.823118	3.88243	0.0471456	0.358834	ubiquinol-cytochrome c reductase complex assembly factor 2 [Source:MGI Symbol;Acc:MGI:1914517]
ENSMUSG00000064109	Hcst	-0.439041	7.67432	0.0472512	0.359179	hematopoietic cell signal transducer [Source:MGI Symbol;Acc:MGI:1344360]
ENSMUSG00000020253	Ppm1m	-0.632227	4.60434	0.0472604	0.359179	protein phosphatase 1M [Source:MGI Symbol;Acc:MGI:1915155]
ENSMUSG00000053044	Cd8b1	2.25874	0.986946	0.0474195	0.359586	CD8 antigen, beta chain 1 [Source:MGI Symbol;Acc:MGI:88347]
ENSMUSG00000025245	Lztfl1	0.675895	5.47221	0.047421	0.359586	leucine zipper transcription factor-like 1 [Source:MGI Symbol;Acc:MGI:1934860]
ENSMUSG00000063450	Syne2	0.838406	4.39741	0.047508	0.359586	spectrin repeat containing, nuclear envelope 2 [Source:MGI Symbol;Acc:MGI:2449316]
ENSMUSG00000037369	Kdm6a	-0.399904	7.10729	0.0475099	0.359586	lysine (K)-specific demethylase 6A [Source:MGI Symbol;Acc:MGI:1095419]
ENSMUSG00000103697	Gm38020	2.00376	1.36757	0.0475121	0.359586	predicted gene, 38020 [Source:MGI Symbol;Acc:MGI:5611248]
ENSMUSG00000075602	Ly6a	0.28211	10.406	0.0475227	0.359586	lymphocyte antigen 6 complex, locus A [Source:MGI Symbol;Acc:MGI:107527]
ENSMUSG00000000628	Hk2	0.409273	7.52297	0.0476878	0.360572	hexokinase 2 [Source:MGI Symbol;Acc:MGI:1315197]
ENSMUSG00000048285	Frmd6	0.872507	4.16884	0.0477429	0.360724	FERM domain containing 6 [Source:MGI Symbol;Acc:MGI:2442579]
ENSMUSG00000034487	Poglut3	1.90314	1.79241	0.0478029	0.360914	protein O-glucosyltransferase 3 [Source:MGI Symbol;Acc:MGI:1923765]
ENSMUSG00000110902	Gm33104	-1.11749	3.23356	0.0479383	0.361495	predicted gene, 33104 [Source:MGI Symbol;Acc:MGI:5592263]
ENSMUSG00000032398	Snapc5	0.799339	4.40626	0.0479498	0.361495	small nuclear RNA activating complex, polypeptide 5 [Source:MGI Symbol;Acc:MGI:1914282]
ENSMUSG00000022554	Hgh1	-2.68786	0.223818	0.0480341	0.361577	HGH1 homolog [Source:MGI Symbol;Acc:MGI:1930628]
ENSMUSG00000036368	Rmdn2	-1.57963	2.53957	0.0480599	0.361577	regulator of microtubule dynamics 2 [Source:MGI Symbol;Acc:MGI:2147043]
ENSMUSG00000057762	Gm6169	1.1862	3.0852	0.0480657	0.361577	predicted gene 6169 [Source:MGI Symbol;Acc:MGI:3646298]
ENSMUSG00000038181	Chpf2	-1.13983	3.04022	0.0481794	0.361978	chondroitin polymerizing factor 2 [Source:MGI Symbol;Acc:MGI:1917522]
ENSMUSG00000045382	Cxcr4	-0.551245	6.3618	0.0481891	0.361978	chemokine (C-X-C motif) receptor 4 [Source:MGI Symbol;Acc:MGI:109563]
ENSMUSG00000024807	Syvn1	-0.738382	5.45138	0.0482259	0.361992	synovial apoptosis inhibitor 1, synoviolin [Source:MGI Symbol;Acc:MGI:1921376]
ENSMUSG00000060152	Pop5	0.860287	4.20856	0.0482998	0.362284	processing of precursor 5, ribonuclease P/MRP family (S. cerevisiae) [Source:MGI Symbol;Acc:MGI:2151221]
ENSMUSG00000030269	Mtmr14	-0.782252	4.20324	0.0484036	0.362799	myotubularin related protein 14 [Source:MGI Symbol;Acc:MGI:1916075]
ENSMUSG00000020380	Rad50	0.493641	6.15872	0.0486989	0.364748	RAD50 double strand break repair protein [Source:MGI Symbol;Acc:MGI:109292]
ENSMUSG00000057841	Rpl32	0.315456	9.56608	0.048799	0.365036	ribosomal protein L32 [Source:MGI Symbol;Acc:MGI:98038]
ENSMUSG00000026082	Rev1	-0.959106	4.10126	0.0488081	0.365036	REV1, DNA directed polymerase [Source:MGI Symbol;Acc:MGI:1929074]
ENSMUSG00000004462	Tbccd1	1.53317	2.24395	0.0489513	0.365679	TBCC domain containing 1 [Source:MGI Symbol;Acc:MGI:1917823]
ENSMUSG00000076752	Tcrg-C2	1.824	2.12548	0.0489647	0.365679	T-cell receptor gamma, constant 2 [Source:MGI Symbol;Acc:MGI:98626]
ENSMUSG00000021978	Extl3	1.02734	3.20783	0.0490685	0.365905	exostoses (multiple)-like 3 [Source:MGI Symbol;Acc:MGI:1860765]
ENSMUSG00000028187	Rpf1	-0.570738	5.26271	0.049132	0.365905	ribosome production factor 1 homolog [Source:MGI Symbol;Acc:MGI:1917535]
ENSMUSG00000043872	Zmym1	-0.940126	3.86757	0.0491352	0.365905	zinc finger, MYM domain containing 1 [Source:MGI Symbol;Acc:MGI:1915560]
ENSMUSG00000027968	Larp7	0.436102	6.69826	0.0491432	0.365905	La ribonucleoprotein domain family, member 7 [Source:MGI Symbol;Acc:MGI:107634]
ENSMUSG00000001739	Cldn15	-2.09301	0.696933	0.0492058	0.365905	claudin 15 [Source:MGI Symbol;Acc:MGI:1913103]
ENSMUSG00000057554	Lgals8	-0.610353	4.95109	0.0492074	0.365905	lectin, galactose binding, soluble 8 [Source:MGI Symbol;Acc:MGI:1928481]
ENSMUSG00000053063	Clec12a	1.46871	2.63801	0.0493417	0.36648	C-type lectin domain family 12, member a [Source:MGI Symbol;Acc:MGI:3040968]
ENSMUSG00000018796	Acsl1	1.26682	3.25231	0.0493557	0.36648	acyl-CoA synthetase long-chain family member 1 [Source:MGI Symbol;Acc:MGI:102797]
ENSMUSG00000045954	Cavin2	-1.32979	2.77529	0.0494265	0.366743	caveolae associated 2 [Source:MGI Symbol;Acc:MGI:99513]
ENSMUSG00000058298	Mcm9	-0.930722	4.0499	0.0495361	0.367276	minichromosome maintenance 9 homologous recombination repair factor [Source:MGI Symbol;Acc:MGI:1918817]
ENSMUSG00000033099	Nol12	-1.56473	2.23802	0.0495694	0.367276	nucleolar protein 12 [Source:MGI Symbol;Acc:MGI:2146285]
ENSMUSG00000091896	Ube2d2a	0.419053	7.37156	0.0497618	0.368437	ubiquitin-conjugating enzyme E2D 2A [Source:MGI Symbol;Acc:MGI:1930715]
ENSMUSG00000033295	Ptprf	1.31385	3.04839	0.0498111	0.368538	protein tyrosine phosphatase, receptor type, F [Source:MGI Symbol;Acc:MGI:102695]
ENSMUSG00000042594	Sh2b3	-1.06762	3.35216	0.0498763	0.368599	SH2B adaptor protein 3 [Source:MGI Symbol;Acc:MGI:893598]
ENSMUSG00000030232	Aebp2	0.40149	8.99282	0.049928	0.368599	AE binding protein 2 [Source:MGI Symbol;Acc:MGI:1338038]
ENSMUSG00000054008	Ndst1	0.524819	5.75326	0.049945	0.368599	N-deacetylase/N-sulfotransferase (heparan glucosaminyl) 1 [Source:MGI Symbol;Acc:MGI:104719]
ENSMUSG00000031996	Aplp2	0.493086	7.02557	0.0499662	0.368599	amyloid beta (A4) precursor-like protein 2 [Source:MGI Symbol;Acc:MGI:88047]
ENSMUSG00000030219	Erp27	2.39919	0.794136	0.0499976	0.368599	endoplasmic reticulum protein 27 [Source:MGI Symbol;Acc:MGI:1916437]
ENSMUSG00000058979	Hdhd5	-2.03821	1.20661	0.050207	0.369878	haloacid dehalogenase like hydrolase domain containing 5 [Source:MGI Symbol;Acc:MGI:2136976]
ENSMUSG00000027111	Itga6	-0.522257	5.84562	0.0503605	0.370745	integrin alpha 6 [Source:MGI Symbol;Acc:MGI:96605]
ENSMUSG00000021131	Erh	-1.6474	1.9684	0.0506038	0.37145	ERH mRNA splicing and mitosis factor [Source:MGI Symbol;Acc:MGI:108089]
ENSMUSG00000081534	Slc48a1	0.683543	4.63328	0.0506231	0.37145	solute carrier family 48 (heme transporter), member 1 [Source:MGI Symbol;Acc:MGI:1914989]
ENSMUSG00000048668	Rhno1	0.846501	4.10186	0.0506698	0.37145	RAD9-HUS1-RAD1 interacting nuclear orphan 1 [Source:MGI Symbol;Acc:MGI:1915315]
ENSMUSG00000036285	Noa1	-1.42318	2.65314	0.0506702	0.37145	nitric oxide associated 1 [Source:MGI Symbol;Acc:MGI:1914306]
ENSMUSG00000052837	Junb	0.339711	10.9975	0.0506861	0.37145	jun B proto-oncogene [Source:MGI Symbol;Acc:MGI:96647]
ENSMUSG00000021477	Ctsl	0.798092	4.26859	0.050701	0.37145	cathepsin L [Source:MGI Symbol;Acc:MGI:88564]
ENSMUSG00000024030	Abcg1	-0.708788	4.6105	0.0507079	0.37145	ATP binding cassette subfamily G member 1 [Source:MGI Symbol;Acc:MGI:107704]
ENSMUSG00000024402	Lta	-1.29759	2.42107	0.0508213	0.372018	lymphotoxin A [Source:MGI Symbol;Acc:MGI:104797]
ENSMUSG00000002365	Snx9	-1.0997	3.578	0.0510343	0.373312	sorting nexin 9 [Source:MGI Symbol;Acc:MGI:1913866]
ENSMUSG00000078485	Plekhn1	1.19807	3.24829	0.051131	0.373756	pleckstrin homology domain containing, family N member 1 [Source:MGI Symbol;Acc:MGI:2387630]
ENSMUSG00000060441	Trim5	-1.03312	3.67122	0.051236	0.374092	tripartite motif-containing 5 [Source:MGI Symbol;Acc:MGI:3646853]
ENSMUSG00000103076	Gm37902	1.82354	2.35187	0.0512495	0.374092	predicted gene, 37902 [Source:MGI Symbol;Acc:MGI:5611130]
ENSMUSG00000041417	Pik3r1	-0.426415	7.32846	0.05129	0.374123	phosphoinositide-3-kinase regulatory subunit 1 [Source:MGI Symbol;Acc:MGI:97583]
ENSMUSG00000089715	Cbx6	0.772367	4.70261	0.0514153	0.374736	chromobox 6 [Source:MGI Symbol;Acc:MGI:3512628]
ENSMUSG00000026919	Lcn4	-1.69308	2.44942	0.0514733	0.374736	lipocalin 4 [Source:MGI Symbol;Acc:MGI:102668]
ENSMUSG00000049225	Pdp1	-1.07432	3.87112	0.0514827	0.374736	pyruvate dehyrogenase phosphatase catalytic subunit 1 [Source:MGI Symbol;Acc:MGI:2685870]
ENSMUSG00000015314	Slamf6	-0.658329	5.50468	0.0515242	0.374774	SLAM family member 6 [Source:MGI Symbol;Acc:MGI:1353620]
ENSMUSG00000024843	Chka	0.636129	4.96309	0.0516157	0.375107	choline kinase alpha [Source:MGI Symbol;Acc:MGI:107760]
ENSMUSG00000020321	Mdh1	0.444441	6.89322	0.051659	0.375107	malate dehydrogenase 1, NAD (soluble) [Source:MGI Symbol;Acc:MGI:97051]
ENSMUSG00000100153	Ppp1ccb	0.740776	5.71307	0.0517122	0.375107	protein phosphatase 1 catalytic subunit gamma B [Source:MGI Symbol;Acc:MGI:3647492]
ENSMUSG00000034853	Acot11	2.31844	0.708719	0.0517293	0.375107	acyl-CoA thioesterase 11 [Source:MGI Symbol;Acc:MGI:1913736]
ENSMUSG00000037343	Taf2	-0.73139	4.46536	0.0517515	0.375107	TATA-box binding protein associated factor 2 [Source:MGI Symbol;Acc:MGI:2443028]
ENSMUSG00000071646	Mta2	-0.450954	6.67761	0.0518349	0.37534	metastasis-associated gene family, member 2 [Source:MGI Symbol;Acc:MGI:1346340]
ENSMUSG00000021213	Akr1c13	-2.26382	1.23583	0.0518561	0.37534	aldo-keto reductase family 1, member C13 [Source:MGI Symbol;Acc:MGI:1351662]
ENSMUSG00000059447	Hadhb	-0.665629	4.8981	0.0520334	0.376359	hydroxyacyl-Coenzyme A dehydrogenase/3-ketoacyl-Coenzyme A thiolase/enoyl-Coenzyme A hydratase (trifunctional protein), beta subunit [Source:MGI Symbol;Acc:MGI:2136381]
ENSMUSG00000047557	Lxn	0.835127	4.38814	0.0524131	0.378841	latexin [Source:MGI Symbol;Acc:MGI:107633]
ENSMUSG00000034083	Ccdc174	-0.454362	6.1006	0.0525171	0.379327	coiled-coil domain containing 174 [Source:MGI Symbol;Acc:MGI:2444652]
ENSMUSG00000055172	C1ra	0.974927	3.74877	0.0526348	0.37966	complement component 1, r subcomponent A [Source:MGI Symbol;Acc:MGI:1355313]
ENSMUSG00000046721	Rpl14-ps1	0.611159	6.96027	0.0526748	0.37966	ribosomal protein L14, pseudogene 1 [Source:MGI Symbol;Acc:MGI:3710579]
ENSMUSG00000007850	Hnrnph1	-0.640936	7.08235	0.0526988	0.37966	heterogeneous nuclear ribonucleoprotein H1 [Source:MGI Symbol;Acc:MGI:1891925]
ENSMUSG00000020284	Cfap410	2.6506	-0.132267	0.0527101	0.37966	cilia and flagella associated protein 410 [Source:MGI Symbol;Acc:MGI:1915134]
ENSMUSG00000009739	Pou6f1	-1.35301	2.53935	0.0527646	0.379788	POU domain, class 6, transcription factor 1 [Source:MGI Symbol;Acc:MGI:102935]
ENSMUSG00000042472	Zfp410	0.660136	4.83132	0.0529091	0.380539	zinc finger protein 410 [Source:MGI Symbol;Acc:MGI:1289280]
ENSMUSG00000041415	Dicer1	0.5423	5.86074	0.0529426	0.380539	dicer 1, ribonuclease type III [Source:MGI Symbol;Acc:MGI:2177178]
ENSMUSG00000039234	Sec24d	0.61464	5.56456	0.0529884	0.380603	Sec24 related gene family, member D (S. cerevisiae) [Source:MGI Symbol;Acc:MGI:1916858]
ENSMUSG00000032841	Prr5l	2.20014	1.0886	0.0530875	0.380887	proline rich 5 like [Source:MGI Symbol;Acc:MGI:1919696]
ENSMUSG00000053040	Aph1c	2.38422	1.18246	0.0531212	0.380887	aph1 homolog C, gamma secretase subunit [Source:MGI Symbol;Acc:MGI:1915568]
ENSMUSG00000031629	Cenpu	2.9433	-0.319254	0.0531502	0.380887	centromere protein U [Source:MGI Symbol;Acc:MGI:1919126]
ENSMUSG00000021377	Dek	-0.310473	9.05182	0.0531843	0.380887	DEK oncogene (DNA binding) [Source:MGI Symbol;Acc:MGI:1926209]
ENSMUSG00000033105	Lss	1.46105	2.20417	0.0532122	0.380887	lanosterol synthase [Source:MGI Symbol;Acc:MGI:1336155]
ENSMUSG00000047945	Marcksl1	-0.769253	4.51371	0.0533628	0.381578	MARCKS-like 1 [Source:MGI Symbol;Acc:MGI:97143]
ENSMUSG00000022246	Rai14	-1.80353	2.13531	0.0533825	0.381578	retinoic acid induced 14 [Source:MGI Symbol;Acc:MGI:1922896]
ENSMUSG00000046768	Rhoj	-2.01092	1.80246	0.0534984	0.382142	ras homolog family member J [Source:MGI Symbol;Acc:MGI:1931551]
ENSMUSG00000005763	Cd247	0.38694	7.1785	0.0535419	0.382188	CD247 antigen [Source:MGI Symbol;Acc:MGI:88334]
ENSMUSG00000043716	Rpl7	0.338026	9.6871	0.0536077	0.382361	ribosomal protein L7 [Source:MGI Symbol;Acc:MGI:98073]
ENSMUSG00000079557	March2	0.58285	5.33478	0.0536401	0.382361	membrane-associated ring finger (C3HC4) 2 [Source:MGI Symbol;Acc:MGI:1925915]
ENSMUSG00000039031	Arhgap18	-0.571186	5.45503	0.0537323	0.382754	Rho GTPase activating protein 18 [Source:MGI Symbol;Acc:MGI:1921160]
ENSMUSG00000022651	Retnlg	2.46209	-0.279722	0.0539025	0.383465	resistin like gamma [Source:MGI Symbol;Acc:MGI:2667763]
ENSMUSG00000068227	Il2rb	0.268569	10.1776	0.0539062	0.383465	interleukin 2 receptor, beta chain [Source:MGI Symbol;Acc:MGI:96550]
ENSMUSG00000057110	Cntrl	-0.346215	7.85896	0.0540954	0.384542	centriolin [Source:MGI Symbol;Acc:MGI:1889576]
ENSMUSG00000030079	Ruvbl1	1.00937	3.18287	0.0541467	0.384542	RuvB-like protein 1 [Source:MGI Symbol;Acc:MGI:1928760]
ENSMUSG00000042208	0610010F05Rik	-1.55835	2.55673	0.0542026	0.384542	RIKEN cDNA 0610010F05 gene [Source:MGI Symbol;Acc:MGI:1918925]
ENSMUSG00000032245	Cln6	1.63777	2.15544	0.0542207	0.384542	ceroid-lipofuscinosis, neuronal 6 [Source:MGI Symbol;Acc:MGI:2159324]
ENSMUSG00000047084	Ngrn	1.0581	3.16413	0.0542552	0.384542	neugrin, neurite outgrowth associated [Source:MGI Symbol;Acc:MGI:1933212]
ENSMUSG00000049882	Vcpkmt	-0.756976	4.07557	0.0543027	0.384542	valosin containing protein lysine (K) methyltransferase [Source:MGI Symbol;Acc:MGI:2684917]
ENSMUSG00000022946	Dop1b	-0.839602	3.97924	0.0543181	0.384542	DOP1 leucine zipper like protein B [Source:MGI Symbol;Acc:MGI:1917278]
ENSMUSG00000037894	H2afz	0.493612	6.36024	0.0544827	0.385443	H2A histone family, member Z [Source:MGI Symbol;Acc:MGI:1888388]
ENSMUSG00000013846	St3gal1	0.683365	5.11007	0.0545561	0.385699	ST3 beta-galactoside alpha-2,3-sialyltransferase 1 [Source:MGI Symbol;Acc:MGI:98304]
ENSMUSG00000113326	Gm47586	0.438443	6.40862	0.0547927	0.387107	predicted gene, 47586 [Source:MGI Symbol;Acc:MGI:6096627]
ENSMUSG00000022351	Sqle	0.587552	4.95446	0.0548997	0.38743	squalene epoxidase [Source:MGI Symbol;Acc:MGI:109296]
ENSMUSG00000034595	Ppp1r18	-0.349725	7.58618	0.0549134	0.38743	protein phosphatase 1, regulatory subunit 18 [Source:MGI Symbol;Acc:MGI:1923698]
ENSMUSG00000044033	Ccdc141	-2.73387	-0.141375	0.0550846	0.388	coiled-coil domain containing 141 [Source:MGI Symbol;Acc:MGI:1919735]
ENSMUSG00000034617	Mtrr	-1.45854	2.63109	0.0551318	0.388	5-methyltetrahydrofolate-homocysteine methyltransferase reductase [Source:MGI Symbol;Acc:MGI:1891037]
ENSMUSG00000068290	Ddrgk1	0.74168	5.33088	0.0551859	0.388	DDRGK domain containing 1 [Source:MGI Symbol;Acc:MGI:1924256]
ENSMUSG00000021614	Vcan	2.44695	0.291196	0.0553585	0.388	versican [Source:MGI Symbol;Acc:MGI:102889]
ENSMUSG00000026245	Farsb	0.895453	4.42145	0.055362	0.388	phenylalanyl-tRNA synthetase, beta subunit [Source:MGI Symbol;Acc:MGI:1346035]
ENSMUSG00000057137	Tmem140	-0.912457	3.64977	0.0553738	0.388	transmembrane protein 140 [Source:MGI Symbol;Acc:MGI:1915737]
ENSMUSG00000053175	Bcl3	-0.59752	5.32923	0.055423	0.388	B cell leukemia/lymphoma 3 [Source:MGI Symbol;Acc:MGI:88140]
ENSMUSG00000024457	Trim26	-0.602175	5.09472	0.0554368	0.388	tripartite motif-containing 26 [Source:MGI Symbol;Acc:MGI:1337056]
ENSMUSG00000049907	Rasl11b	-1.84385	2.14208	0.0554449	0.388	RAS-like, family 11, member B [Source:MGI Symbol;Acc:MGI:1916189]
ENSMUSG00000022272	Myo10	1.48778	2.72891	0.0554464	0.388	myosin X [Source:MGI Symbol;Acc:MGI:107716]
ENSMUSG00000107083	Gm43313	-2.35426	0.296677	0.0554962	0.388	predicted gene 43313 [Source:MGI Symbol;Acc:MGI:5663450]
ENSMUSG00000085156	Snhg15	0.845097	4.08667	0.0555108	0.388	small nucleolar RNA host gene 15 [Source:MGI Symbol;Acc:MGI:3650059]
ENSMUSG00000051223	Bzw1	-0.439191	7.93166	0.0555175	0.388	basic leucine zipper and W2 domains 1 [Source:MGI Symbol;Acc:MGI:1914132]
ENSMUSG00000037818	Abhd18	-2.0391	1.7847	0.0555608	0.388	abhydrolase domain containing 18 [Source:MGI Symbol;Acc:MGI:1915468]
ENSMUSG00000066568	Lsm14a	-0.460411	6.91466	0.0555635	0.388	LSM14A mRNA processing body assembly factor [Source:MGI Symbol;Acc:MGI:1914320]
ENSMUSG00000033184	Tmed7	-0.616763	5.91167	0.0555947	0.388	transmembrane p24 trafficking protein 7 [Source:MGI Symbol;Acc:MGI:1913926]
ENSMUSG00000040928	S100pbp	0.616087	4.90625	0.0556445	0.388084	S100P binding protein [Source:MGI Symbol;Acc:MGI:1921898]
ENSMUSG00000049686	Orai1	0.405057	7.64218	0.0557119	0.388292	ORAI calcium release-activated calcium modulator 1 [Source:MGI Symbol;Acc:MGI:1925542]
ENSMUSG00000035495	Tstd2	0.820268	3.82242	0.0558136	0.388564	thiosulfate sulfurtransferase (rhodanese)-like domain containing 2 [Source:MGI Symbol;Acc:MGI:3039624]
ENSMUSG00000079317	Trappc2	-1.89913	2.26989	0.0558798	0.388564	trafficking protein particle complex 2 [Source:MGI Symbol;Acc:MGI:1913476]
ENSMUSG00000059326	Csf2ra	1.47448	2.22214	0.0559231	0.388564	colony stimulating factor 2 receptor, alpha, low-affinity (granulocyte-macrophage) [Source:MGI Symbol;Acc:MGI:1339754]
ENSMUSG00000034413	Neurl1b	-2.31312	1.00934	0.0559609	0.388564	neuralized E3 ubiquitin protein ligase 1B [Source:MGI Symbol;Acc:MGI:3643092]
ENSMUSG00000000486	Sept1	-0.494035	5.79814	0.056031	0.388564	septin 1 [Source:MGI Symbol;Acc:MGI:1858916]
ENSMUSG00000031517	Gpm6a	-1.38371	2.89896	0.0560315	0.388564	glycoprotein m6a [Source:MGI Symbol;Acc:MGI:107671]
ENSMUSG00000015476	Prrt1	-1.33186	2.43121	0.0560477	0.388564	proline-rich transmembrane protein 1 [Source:MGI Symbol;Acc:MGI:1932118]
ENSMUSG00000039086	Ss18l1	2.1455	1.06978	0.0560515	0.388564	SS18, nBAF chromatin remodeling complex subunit like 1 [Source:MGI Symbol;Acc:MGI:2444061]
ENSMUSG00000021929	Kpna3	-0.528954	5.59696	0.0560924	0.388586	karyopherin (importin) alpha 3 [Source:MGI Symbol;Acc:MGI:1100863]
ENSMUSG00000025723	Nmb	-0.622733	4.96968	0.0562096	0.389138	neuromedin B [Source:MGI Symbol;Acc:MGI:1915289]
ENSMUSG00000022186	Oxct1	0.415615	6.68267	0.0563826	0.389807	3-oxoacid CoA transferase 1 [Source:MGI Symbol;Acc:MGI:1914291]
ENSMUSG00000104436	Gm37423	-1.23422	2.82414	0.056384	0.389807	predicted gene, 37423 [Source:MGI Symbol;Acc:MGI:5610651]
ENSMUSG00000054099	Slc25a40	-1.03144	3.26387	0.0565535	0.389807	solute carrier family 25, member 40 [Source:MGI Symbol;Acc:MGI:2442486]
ENSMUSG00000015776	Med22	-1.06006	3.30172	0.0565678	0.389807	mediator complex subunit 22 [Source:MGI Symbol;Acc:MGI:98446]
ENSMUSG00000021767	Kat6b	0.693057	4.66688	0.0565892	0.389807	K(lysine) acetyltransferase 6B [Source:MGI Symbol;Acc:MGI:1858746]
ENSMUSG00000047649	Cd3eap	-1.34628	2.96183	0.0566203	0.389807	CD3E antigen, epsilon polypeptide associated protein [Source:MGI Symbol;Acc:MGI:1917583]
ENSMUSG00000028212	Ccne2	-1.2318	2.96113	0.056632	0.389807	cyclin E2 [Source:MGI Symbol;Acc:MGI:1329034]
ENSMUSG00000014763	Fam120b	-0.602801	5.21176	0.0566687	0.389807	family with sequence similarity 120, member B [Source:MGI Symbol;Acc:MGI:1914794]
ENSMUSG00000081926	Gm15536	0.574541	7.06693	0.0566769	0.389807	predicted gene 15536 [Source:MGI Symbol;Acc:MGI:3782984]
ENSMUSG00000097585	E230029C05Rik	1.84432	1.38079	0.0566874	0.389807	RIKEN cDNA E230029C05 gene [Source:MGI Symbol;Acc:MGI:2442580]
ENSMUSG00000034165	Ccnd3	-0.416769	6.38893	0.0567485	0.389807	cyclin D3 [Source:MGI Symbol;Acc:MGI:88315]
ENSMUSG00000035569	Ankrd11	0.410119	9.16055	0.0567588	0.389807	ankyrin repeat domain 11 [Source:MGI Symbol;Acc:MGI:1924337]
ENSMUSG00000015790	Surf1	0.856477	3.89978	0.0568435	0.389943	surfeit gene 1 [Source:MGI Symbol;Acc:MGI:98443]
ENSMUSG00000067870	Rpl31-ps8	0.704333	7.07039	0.0568541	0.389943	ribosomal protein L31, pseudogene 8 [Source:MGI Symbol;Acc:MGI:3647726]
ENSMUSG00000040659	Efhd2	-0.458394	6.6024	0.0569359	0.390195	EF hand domain containing 2 [Source:MGI Symbol;Acc:MGI:106504]
ENSMUSG00000105519	E430021H15Rik	0.817815	3.7674	0.0569663	0.390195	RIKEN cDNA E430021H15 gene [Source:MGI Symbol;Acc:MGI:2444377]
ENSMUSG00000031521	Aga	0.885921	3.75627	0.057014	0.390263	aspartylglucosaminidase [Source:MGI Symbol;Acc:MGI:104873]
ENSMUSG00000041426	Hibch	-1.93515	1.75651	0.0572062	0.391232	3-hydroxyisobutyryl-Coenzyme A hydrolase [Source:MGI Symbol;Acc:MGI:1923792]
ENSMUSG00000034205	Loxl2	1.91843	0.826576	0.0572313	0.391232	lysyl oxidase-like 2 [Source:MGI Symbol;Acc:MGI:2137913]
ENSMUSG00000040272	Accs	1.40008	2.74625	0.057297	0.391422	1-aminocyclopropane-1-carboxylate synthase (non-functional) [Source:MGI Symbol;Acc:MGI:1919717]
ENSMUSG00000045210	Vcpip1	-0.458366	6.5267	0.0573439	0.391464	valosin containing protein (p97)/p47 complex interacting protein 1 [Source:MGI Symbol;Acc:MGI:1917925]
ENSMUSG00000075703	Selenoi	0.770359	4.5335	0.0573884	0.391464	selenoprotein I [Source:MGI Symbol;Acc:MGI:107898]
ENSMUSG00000048376	F2r	0.718955	7.39669	0.0575407	0.391464	coagulation factor II (thrombin) receptor [Source:MGI Symbol;Acc:MGI:101802]
ENSMUSG00000018377	Vezf1	-0.362067	7.18632	0.0576049	0.391464	vascular endothelial zinc finger 1 [Source:MGI Symbol;Acc:MGI:1313291]
ENSMUSG00000016984	Etaa1	-0.565999	5.45944	0.0576123	0.391464	Ewing tumor-associated antigen 1 [Source:MGI Symbol;Acc:MGI:1915395]
ENSMUSG00000036639	Nudt1	1.34528	2.40392	0.0576584	0.391464	nudix (nucleoside diphosphate linked moiety X)-type motif 1 [Source:MGI Symbol;Acc:MGI:109280]
ENSMUSG00000034893	Cog3	-0.877908	3.98217	0.0577207	0.391464	component of oligomeric golgi complex 3 [Source:MGI Symbol;Acc:MGI:2450151]
ENSMUSG00000032221	Mns1	-0.764352	4.08762	0.0577253	0.391464	meiosis-specific nuclear structural protein 1 [Source:MGI Symbol;Acc:MGI:107933]
ENSMUSG00000035247	Hectd1	-0.313393	8.60728	0.0577461	0.391464	HECT domain E3 ubiquitin protein ligase 1 [Source:MGI Symbol;Acc:MGI:2384768]
ENSMUSG00000046079	Lrrc8d	0.49205	6.34223	0.0577938	0.391464	leucine rich repeat containing 8D [Source:MGI Symbol;Acc:MGI:1922368]
ENSMUSG00000026618	Iars2	0.542897	5.55903	0.0578165	0.391464	isoleucine-tRNA synthetase 2, mitochondrial [Source:MGI Symbol;Acc:MGI:1919586]
ENSMUSG00000029153	Ociad2	2.82699	-1.26345	0.0578196	0.391464	OCIA domain containing 2 [Source:MGI Symbol;Acc:MGI:1916377]
ENSMUSG00000018433	Nol11	-0.491308	5.85027	0.0578242	0.391464	nucleolar protein 11 [Source:MGI Symbol;Acc:MGI:1916229]
ENSMUSG00000097971	Gm26917	-0.350544	7.50862	0.0578701	0.391464	predicted gene, 26917 [Source:MGI Symbol;Acc:MGI:5504032]
ENSMUSG00000027009	Itga4	0.390549	8.0723	0.0578712	0.391464	integrin alpha 4 [Source:MGI Symbol;Acc:MGI:96603]
ENSMUSG00000028688	Toe1	-0.881452	4.25087	0.0579821	0.391957	target of EGR1, member 1 (nuclear) [Source:MGI Symbol;Acc:MGI:1915526]
ENSMUSG00000020362	Cnot6	0.34663	8.24006	0.0580763	0.392337	CCR4-NOT transcription complex, subunit 6 [Source:MGI Symbol;Acc:MGI:2144529]
ENSMUSG00000020659	Cbll1	-0.470688	6.37925	0.0581657	0.392685	Casitas B-lineage lymphoma-like 1 [Source:MGI Symbol;Acc:MGI:2144842]
ENSMUSG00000107009	6720475M21Rik	2.82866	-0.606444	0.0582271	0.392843	RIKEN cDNA 6720475M21 gene [Source:MGI Symbol;Acc:MGI:1925146]
ENSMUSG00000033016	Nfatc1	0.355681	7.70726	0.0583163	0.39308	nuclear factor of activated T cells, cytoplasmic, calcineurin dependent 1 [Source:MGI Symbol;Acc:MGI:102469]
ENSMUSG00000021831	Ero1l	0.510388	5.82263	0.0583497	0.39308	ERO1-like (S. cerevisiae) [Source:MGI Symbol;Acc:MGI:1354385]
ENSMUSG00000073639	Rab18	-0.415339	7.03323	0.0584008	0.39308	RAB18, member RAS oncogene family [Source:MGI Symbol;Acc:MGI:102790]
ENSMUSG00000040675	Mthfd1l	0.886467	3.75639	0.0584144	0.39308	methylenetetrahydrofolate dehydrogenase (NADP+ dependent) 1-like [Source:MGI Symbol;Acc:MGI:1924836]
ENSMUSG00000044149	Nkrf	1.02003	3.4486	0.0585838	0.393358	NF-kappaB repressing factor [Source:MGI Symbol;Acc:MGI:1924536]
ENSMUSG00000033356	Pus7l	-1.08052	2.88389	0.058589	0.393358	pseudouridylate synthase 7-like [Source:MGI Symbol;Acc:MGI:1926145]
ENSMUSG00000042670	Immp1l	-0.628669	4.92496	0.0585989	0.393358	IMP1 inner mitochondrial membrane peptidase-like (S. cerevisiae) [Source:MGI Symbol;Acc:MGI:1913791]
ENSMUSG00000032280	Tle3	0.408851	6.55234	0.0586078	0.393358	transducin-like enhancer of split 3 [Source:MGI Symbol;Acc:MGI:104634]
ENSMUSG00000028643	Svbp	-0.874247	4.25386	0.0586715	0.393529	small vasohibin binding protein [Source:MGI Symbol;Acc:MGI:1916466]
ENSMUSG00000025173	Wdr45b	-0.458505	6.3684	0.0587303	0.393668	WD repeat domain 45B [Source:MGI Symbol;Acc:MGI:1914090]
ENSMUSG00000103779	Gm36931	1.04142	3.4864	0.0589352	0.394786	predicted gene, 36931 [Source:MGI Symbol;Acc:MGI:5610159]
ENSMUSG00000029012	Orc5	-1.95411	1.84497	0.0589931	0.394917	origin recognition complex, subunit 5 [Source:MGI Symbol;Acc:MGI:1347044]
ENSMUSG00000070394	Tmem256	0.69602	4.43115	0.0591073	0.395378	transmembrane protein 256 [Source:MGI Symbol;Acc:MGI:1916436]
ENSMUSG00000028538	St3gal3	1.8271	1.74142	0.0591726	0.395378	ST3 beta-galactoside alpha-2,3-sialyltransferase 3 [Source:MGI Symbol;Acc:MGI:1316659]
ENSMUSG00000042524	Sun2	-0.376584	7.45843	0.0592136	0.395378	Sad1 and UNC84 domain containing 2 [Source:MGI Symbol;Acc:MGI:2443011]
ENSMUSG00000026553	Copa	-0.409566	7.4446	0.0592555	0.395378	coatomer protein complex subunit alpha [Source:MGI Symbol;Acc:MGI:1334462]
ENSMUSG00000107604	Gm44041	-2.23909	0.795548	0.0592871	0.395378	predicted gene, 44041 [Source:MGI Symbol;Acc:MGI:5690433]
ENSMUSG00000015478	Rnf5	-1.41707	2.16768	0.0592914	0.395378	ring finger protein 5 [Source:MGI Symbol;Acc:MGI:1860076]
ENSMUSG00000037253	Mex3c	0.551462	7.29784	0.0593932	0.395801	mex3 RNA binding family member C [Source:MGI Symbol;Acc:MGI:2652843]
ENSMUSG00000027312	Atrn	1.08304	3.40891	0.0594497	0.395923	attractin [Source:MGI Symbol;Acc:MGI:1341628]
ENSMUSG00000038024	Dennd4c	-0.913314	3.61565	0.0595401	0.396056	DENN/MADD domain containing 4C [Source:MGI Symbol;Acc:MGI:1914769]
ENSMUSG00000028161	Ppp3ca	0.358808	7.91847	0.0595464	0.396056	protein phosphatase 3, catalytic subunit, alpha isoform [Source:MGI Symbol;Acc:MGI:107164]
ENSMUSG00000028108	Ecm1	-0.764372	4.44584	0.0597497	0.396898	extracellular matrix protein 1 [Source:MGI Symbol;Acc:MGI:103060]
ENSMUSG00000039768	Dnajc11	1.50555	2.26235	0.0597498	0.396898	DnaJ heat shock protein family (Hsp40) member C11 [Source:MGI Symbol;Acc:MGI:2443386]
ENSMUSG00000020198	Ap3d1	0.49378	6.10067	0.0598434	0.397124	adaptor-related protein complex 3, delta 1 subunit [Source:MGI Symbol;Acc:MGI:107734]
ENSMUSG00000038323	1700066M21Rik	2.25645	0.600396	0.0598606	0.397124	RIKEN cDNA 1700066M21 gene [Source:MGI Symbol;Acc:MGI:1920717]
ENSMUSG00000038462	Uqcrfs1	0.409689	7.32756	0.0600182	0.397914	ubiquinol-cytochrome c reductase, Rieske iron-sulfur polypeptide 1 [Source:MGI Symbol;Acc:MGI:1913944]
ENSMUSG00000060112	Olfr60	2.04737	2.10304	0.060174	0.39866	olfactory receptor 60 [Source:MGI Symbol;Acc:MGI:1333881]
ENSMUSG00000058835	Abi1	-0.398715	7.65363	0.0602078	0.39866	abl-interactor 1 [Source:MGI Symbol;Acc:MGI:104913]
ENSMUSG00000007080	Pole	1.30419	2.72103	0.0602734	0.398839	polymerase (DNA directed), epsilon [Source:MGI Symbol;Acc:MGI:1196391]
ENSMUSG00000050106	Tmc8	-1.94086	1.58452	0.0604477	0.399736	transmembrane channel-like gene family 8 [Source:MGI Symbol;Acc:MGI:2669037]
ENSMUSG00000031902	Nfatc3	-0.381614	8.80609	0.0606489	0.40081	nuclear factor of activated T cells, cytoplasmic, calcineurin dependent 3 [Source:MGI Symbol;Acc:MGI:103296]
ENSMUSG00000032096	Arcn1	-0.616002	5.7871	0.0607241	0.400842	archain 1 [Source:MGI Symbol;Acc:MGI:2387591]
ENSMUSG00000018736	Ndel1	0.390235	7.19883	0.0607736	0.400842	nudE neurodevelopment protein 1 like 1 [Source:MGI Symbol;Acc:MGI:1932915]
ENSMUSG00000109434	Gm44937	1.7991	1.94856	0.0607897	0.400842	predicted gene 44937 [Source:MGI Symbol;Acc:MGI:5753513]
ENSMUSG00000002660	Clpp	-0.964717	3.3431	0.0608089	0.400842	caseinolytic mitochondrial matrix peptidase proteolytic subunit [Source:MGI Symbol;Acc:MGI:1858213]
ENSMUSG00000074129	Rpl13a	0.45269	6.29698	0.0610079	0.401898	ribosomal protein L13A [Source:MGI Symbol;Acc:MGI:1351455]
ENSMUSG00000109511	Nup62	-0.548779	5.66076	0.0611423	0.402296	nucleoporin 62 [Source:MGI Symbol;Acc:MGI:1351500]
ENSMUSG00000078184	Rbm8a2	-0.767733	4.01308	0.0611462	0.402296	RNA binding motif protein 8A2 [Source:MGI Symbol;Acc:MGI:3612447]
ENSMUSG00000020420	Zfp607a	-2.37535	0.589652	0.0612359	0.40263	zinc finger protein 607A [Source:MGI Symbol;Acc:MGI:3584526]
ENSMUSG00000022971	Ifnar2	0.63439	4.97743	0.061465	0.40388	interferon (alpha and beta) receptor 2 [Source:MGI Symbol;Acc:MGI:1098243]
ENSMUSG00000115624	Gm49204	0.890243	3.63762	0.0616037	0.404533	predicted gene, 49204 [Source:MGI Symbol;Acc:MGI:6118653]
ENSMUSG00000001120	Pcbp3	2.5416	0.0536313	0.0617247	0.405071	poly(rC) binding protein 3 [Source:MGI Symbol;Acc:MGI:1890470]
ENSMUSG00000034192	Lsm3	-0.775458	4.27409	0.0618604	0.405546	LSM3 homolog, U6 small nuclear RNA and mRNA degradation associated [Source:MGI Symbol;Acc:MGI:1914928]
ENSMUSG00000026433	Rab29	0.896907	3.64962	0.0618823	0.405546	RAB29, member RAS oncogene family [Source:MGI Symbol;Acc:MGI:2385107]
ENSMUSG00000063087	Gm10125	-2.33225	-0.0528794	0.0619148	0.405546	predicted gene 10125 [Source:MGI Symbol;Acc:MGI:3642044]
ENSMUSG00000021360	Gcnt2	0.918745	4.59618	0.062035	0.405879	glucosaminyl (N-acetyl) transferase 2, I-branching enzyme [Source:MGI Symbol;Acc:MGI:1100870]
ENSMUSG00000035868	Zfp983	1.75702	1.42111	0.0620441	0.405879	zinc finger protein 983 [Source:MGI Symbol;Acc:MGI:1920479]
ENSMUSG00000026074	Map4k4	0.371448	7.81528	0.0621737	0.406469	mitogen-activated protein kinase kinase kinase kinase 4 [Source:MGI Symbol;Acc:MGI:1349394]
ENSMUSG00000102776	Gm38162	-1.87628	1.18398	0.0622848	0.406902	predicted gene, 38162 [Source:MGI Symbol;Acc:MGI:5611390]
ENSMUSG00000029449	Rhof	0.62245	5.21587	0.0623234	0.406902	ras homolog family member F (in filopodia) [Source:MGI Symbol;Acc:MGI:1345629]
ENSMUSG00000019889	Ptprk	0.903532	3.94928	0.0623695	0.406902	protein tyrosine phosphatase, receptor type, K [Source:MGI Symbol;Acc:MGI:103310]
ENSMUSG00000074781	Ube2n	0.854206	3.74361	0.0624124	0.406902	ubiquitin-conjugating enzyme E2N [Source:MGI Symbol;Acc:MGI:1934835]
ENSMUSG00000027615	Hps3	-0.715632	4.52512	0.0624368	0.406902	HPS3, biogenesis of lysosomal organelles complex 2 subunit 1 [Source:MGI Symbol;Acc:MGI:2153839]
ENSMUSG00000038697	Taf5l	0.533907	5.5567	0.0626335	0.407926	TATA-box binding protein associated factor 5 like [Source:MGI Symbol;Acc:MGI:1919039]
ENSMUSG00000031633	Slc25a4	0.416774	7.5354	0.0626729	0.407926	solute carrier family 25 (mitochondrial carrier, adenine nucleotide translocator), member 4 [Source:MGI Symbol;Acc:MGI:1353495]
ENSMUSG00000022637	Cblb	-0.475044	7.15818	0.0627438	0.408131	Casitas B-lineage lymphoma b [Source:MGI Symbol;Acc:MGI:2146430]
ENSMUSG00000067931	Zfp948	1.6726	2.10428	0.0627976	0.408224	zinc finger protein 948 [Source:MGI Symbol;Acc:MGI:3040683]
ENSMUSG00000055805	Fmnl1	0.464537	6.5671	0.0628473	0.40829	formin-like 1 [Source:MGI Symbol;Acc:MGI:1888994]
ENSMUSG00000010609	Psen2	0.418408	6.0977	0.0628919	0.408317	presenilin 2 [Source:MGI Symbol;Acc:MGI:109284]
ENSMUSG00000020116	Pno1	0.571479	5.47268	0.0629305	0.408317	partner of NOB1 homolog [Source:MGI Symbol;Acc:MGI:1913499]
ENSMUSG00000024493	Lars	-0.60283	5.25744	0.0630052	0.408329	leucyl-tRNA synthetase [Source:MGI Symbol;Acc:MGI:1913808]
ENSMUSG00000019362	D8Ertd738e	0.506824	6.39382	0.0630464	0.408329	DNA segment, Chr 8, ERATO Doi 738, expressed [Source:MGI Symbol;Acc:MGI:1289231]
ENSMUSG00000018821	Avpi1	1.92275	1.86078	0.063071	0.408329	arginine vasopressin-induced 1 [Source:MGI Symbol;Acc:MGI:1916784]
ENSMUSG00000039239	Tgfb2	1.52148	1.86875	0.0630903	0.408329	transforming growth factor, beta 2 [Source:MGI Symbol;Acc:MGI:98726]
ENSMUSG00000019818	Cd164	0.430049	8.75355	0.0631738	0.408578	CD164 antigen [Source:MGI Symbol;Acc:MGI:1859568]
ENSMUSG00000109157	Gm44829	-0.811985	4.02133	0.0632079	0.408578	predicted gene 44829 [Source:MGI Symbol;Acc:MGI:5753405]
ENSMUSG00000027351	Spred1	0.737077	4.50629	0.0632794	0.408785	sprouty protein with EVH-1 domain 1, related sequence [Source:MGI Symbol;Acc:MGI:2150016]
ENSMUSG00000008398	Elk3	0.62337	5.08974	0.0633757	0.408909	ELK3, member of ETS oncogene family [Source:MGI Symbol;Acc:MGI:101762]
ENSMUSG00000026116	Tmem131	0.808742	4.11764	0.0633777	0.408909	transmembrane protein 131 [Source:MGI Symbol;Acc:MGI:1927110]
ENSMUSG00000036372	Tmem258	0.422008	6.27023	0.063477	0.408916	transmembrane protein 258 [Source:MGI Symbol;Acc:MGI:1916288]
ENSMUSG00000041324	Inhba	2.50598	-0.42146	0.0634947	0.408916	inhibin beta-A [Source:MGI Symbol;Acc:MGI:96570]
ENSMUSG00000030275	Etnk1	0.470845	7.20398	0.0634975	0.408916	ethanolamine kinase 1 [Source:MGI Symbol;Acc:MGI:1922570]
ENSMUSG00000066036	Ubr4	0.413431	6.79364	0.0635553	0.409033	ubiquitin protein ligase E3 component n-recognin 4 [Source:MGI Symbol;Acc:MGI:1916366]
ENSMUSG00000105655	Gm42659	0.602653	4.66291	0.0636956	0.409586	predicted gene 42659 [Source:MGI Symbol;Acc:MGI:5662796]
ENSMUSG00000030888	Rrp8	0.94063	3.31074	0.063781	0.409586	ribosomal RNA processing 8, methyltransferase, homolog (yeast) [Source:MGI Symbol;Acc:MGI:1914251]
ENSMUSG00000052915	Msl1	-0.371297	6.98665	0.0637831	0.409586	male specific lethal 1 [Source:MGI Symbol;Acc:MGI:1921276]
ENSMUSG00000053565	Eif3k	0.463475	7.12267	0.0637997	0.409586	eukaryotic translation initiation factor 3, subunit K [Source:MGI Symbol;Acc:MGI:1921080]
ENSMUSG00000025465	Echs1	0.712899	4.47103	0.0639404	0.409619	enoyl Coenzyme A hydratase, short chain, 1, mitochondrial [Source:MGI Symbol;Acc:MGI:2136460]
ENSMUSG00000022346	Myc	-1.4174	2.82239	0.0639923	0.409619	myelocytomatosis oncogene [Source:MGI Symbol;Acc:MGI:97250]
ENSMUSG00000021706	Zfyve16	0.814422	3.74763	0.0640156	0.409619	zinc finger, FYVE domain containing 16 [Source:MGI Symbol;Acc:MGI:2145181]
ENSMUSG00000039242	B3galnt2	1.05317	3.31364	0.0640211	0.409619	UDP-GalNAc:betaGlcNAc beta 1,3-galactosaminyltransferase, polypeptide 2 [Source:MGI Symbol;Acc:MGI:2145517]
ENSMUSG00000020077	Srgn	-0.323921	11.2303	0.0640433	0.409619	serglycin [Source:MGI Symbol;Acc:MGI:97756]
ENSMUSG00000033964	Zbtb41	-0.85942	3.97411	0.0640572	0.409619	zinc finger and BTB domain containing 41 [Source:MGI Symbol;Acc:MGI:2444487]
ENSMUSG00000067942	Zfp160	1.07774	3.25606	0.0640945	0.409619	zinc finger protein 160 [Source:MGI Symbol;Acc:MGI:108187]
ENSMUSG00000031342	Gpm6b	1.00086	3.44353	0.0641218	0.409619	glycoprotein m6b [Source:MGI Symbol;Acc:MGI:107672]
ENSMUSG00000020307	Cdc34	-0.730455	4.12159	0.0642676	0.409641	cell division cycle 34 [Source:MGI Symbol;Acc:MGI:102657]
ENSMUSG00000038990	Cables2	0.876281	3.826	0.0643018	0.409641	CDK5 and Abl enzyme substrate 2 [Source:MGI Symbol;Acc:MGI:2182335]
ENSMUSG00000113183	Gm47664	0.789991	5.03155	0.0643486	0.409641	predicted gene, 47664 [Source:MGI Symbol;Acc:MGI:6096754]
ENSMUSG00000002205	Vrk3	-0.57076	4.9045	0.0643558	0.409641	vaccinia related kinase 3 [Source:MGI Symbol;Acc:MGI:2182465]
ENSMUSG00000047534	Mis18bp1	0.872823	3.8507	0.0643883	0.409641	MIS18 binding protein 1 [Source:MGI Symbol;Acc:MGI:2145099]
ENSMUSG00000057234	Mettl15	1.87526	1.33204	0.0644204	0.409641	methyltransferase like 15 [Source:MGI Symbol;Acc:MGI:1924144]
ENSMUSG00000104069	Gm37198	-0.905147	3.83009	0.0644412	0.409641	predicted gene, 37198 [Source:MGI Symbol;Acc:MGI:5610426]
ENSMUSG00000039783	Kmo	2.58166	0.304207	0.0644908	0.409641	kynurenine 3-monooxygenase (kynurenine 3-hydroxylase) [Source:MGI Symbol;Acc:MGI:2138151]
ENSMUSG00000033237	Arid2	-0.510017	6.01854	0.0645068	0.409641	AT rich interactive domain 2 (ARID, RFX-like) [Source:MGI Symbol;Acc:MGI:1924294]
ENSMUSG00000056209	Npm3	-0.509977	5.3283	0.0645861	0.409641	nucleoplasmin 3 [Source:MGI Symbol;Acc:MGI:894653]
ENSMUSG00000072761	Gm6712	-3.05272	-1.53313	0.0645894	0.409641	predicted gene 6712 [Source:MGI Symbol;Acc:MGI:3645888]
ENSMUSG00000049744	Arhgap15	-0.368158	6.68868	0.064601	0.409641	Rho GTPase activating protein 15 [Source:MGI Symbol;Acc:MGI:1923367]
ENSMUSG00000012076	Brms1l	1.9831	1.06268	0.0647198	0.409867	breast cancer metastasis-suppressor 1-like [Source:MGI Symbol;Acc:MGI:1196337]
ENSMUSG00000042323	Pbrm1	-0.294785	8.4409	0.064759	0.409867	polybromo 1 [Source:MGI Symbol;Acc:MGI:1923998]
ENSMUSG00000033906	Zdhhc15	-0.759742	3.83082	0.064789	0.409867	zinc finger, DHHC domain containing 15 [Source:MGI Symbol;Acc:MGI:1915336]
ENSMUSG00000053907	Mat2a	0.37048	8.11736	0.0648466	0.409867	methionine adenosyltransferase II, alpha [Source:MGI Symbol;Acc:MGI:2443731]
ENSMUSG00000028455	Stoml2	-1.25648	2.8687	0.0648716	0.409867	stomatin (Epb7.2)-like 2 [Source:MGI Symbol;Acc:MGI:1913842]
ENSMUSG00000019942	Cdk1	-0.756606	4.83871	0.0648744	0.409867	cyclin-dependent kinase 1 [Source:MGI Symbol;Acc:MGI:88351]
ENSMUSG00000039128	Cdc123	-0.55564	5.12333	0.064991	0.410212	cell division cycle 123 [Source:MGI Symbol;Acc:MGI:2138811]
ENSMUSG00000054364	Rhob	0.660611	4.40394	0.0650084	0.410212	ras homolog family member B [Source:MGI Symbol;Acc:MGI:107949]
ENSMUSG00000026470	Stx6	-0.492361	5.41659	0.0651116	0.410612	syntaxin 6 [Source:MGI Symbol;Acc:MGI:1926235]
ENSMUSG00000021832	Psmc6	-0.392223	6.774	0.0652002	0.41092	proteasome (prosome, macropain) 26S subunit, ATPase, 6 [Source:MGI Symbol;Acc:MGI:1914339]
ENSMUSG00000041477	Dcp1b	-1.17984	2.65055	0.0653959	0.411902	decapping mRNA 1B [Source:MGI Symbol;Acc:MGI:2442404]
ENSMUSG00000017548	Suz12	-0.372721	8.17482	0.0654428	0.411947	SUZ12 polycomb repressive complex 2 subunit [Source:MGI Symbol;Acc:MGI:1261758]
ENSMUSG00000045038	Prkce	-0.965631	4.13664	0.0655021	0.411979	protein kinase C, epsilon [Source:MGI Symbol;Acc:MGI:97599]
ENSMUSG00000042272	Sestd1	1.46214	3.02583	0.0655276	0.411979	SEC14 and spectrin domains 1 [Source:MGI Symbol;Acc:MGI:1916262]
ENSMUSG00000014554	Dguok	-0.703325	4.24505	0.0656284	0.412185	deoxyguanosine kinase [Source:MGI Symbol;Acc:MGI:1351602]
ENSMUSG00000026784	Pdss1	-1.23618	2.36352	0.0656402	0.412185	prenyl (solanesyl) diphosphate synthase, subunit 1 [Source:MGI Symbol;Acc:MGI:1889278]
ENSMUSG00000105740	Gm42685	-0.840495	3.82308	0.0657092	0.412368	predicted gene 42685 [Source:MGI Symbol;Acc:MGI:5662822]
ENSMUSG00000050240	Hic2	1.17478	2.86302	0.0661347	0.41419	hypermethylated in cancer 2 [Source:MGI Symbol;Acc:MGI:1929869]
ENSMUSG00000074170	Plekhf1	2.16765	1.07821	0.0661522	0.41419	pleckstrin homology domain containing, family F (with FYVE domain) member 1 [Source:MGI Symbol;Acc:MGI:1919537]
ENSMUSG00000033287	Kctd17	0.893844	3.65285	0.0661797	0.41419	potassium channel tetramerisation domain containing 17 [Source:MGI Symbol;Acc:MGI:1920094]
ENSMUSG00000020464	Pnpt1	-0.95024	3.82569	0.0662527	0.41419	polyribonucleotide nucleotidyltransferase 1 [Source:MGI Symbol;Acc:MGI:1918951]
ENSMUSG00000027843	Ptpn22	-0.265941	9.57768	0.0662911	0.41419	protein tyrosine phosphatase, non-receptor type 22 (lymphoid) [Source:MGI Symbol;Acc:MGI:107170]
ENSMUSG00000044408	Sptssa	0.70246	6.74886	0.0663014	0.41419	serine palmitoyltransferase, small subunit A [Source:MGI Symbol;Acc:MGI:1913399]
ENSMUSG00000078495	Zfp984	-1.7449	2.02002	0.0663084	0.41419	zinc finger protein 984 [Source:MGI Symbol;Acc:MGI:3651978]
ENSMUSG00000064372	mt-Tp	0.983375	3.6193	0.0663201	0.41419	mitochondrially encoded tRNA proline [Source:MGI Symbol;Acc:MGI:102478]
ENSMUSG00000110344	Gm45716	-1.04173	3.5781	0.0665294	0.415109	predicted gene 45716 [Source:MGI Symbol;Acc:MGI:5804831]
ENSMUSG00000020910	Adprm	-0.764849	4.54969	0.0665854	0.415109	ADP-ribose/CDP-alcohol diphosphatase, manganese dependent [Source:MGI Symbol;Acc:MGI:1913608]
ENSMUSG00000048997	Atxn7l2	-1.69613	1.89889	0.0666165	0.415109	ataxin 7-like 2 [Source:MGI Symbol;Acc:MGI:1919772]
ENSMUSG00000028437	Ubap1	0.537901	5.46715	0.0666293	0.415109	ubiquitin-associated protein 1 [Source:MGI Symbol;Acc:MGI:2149543]
ENSMUSG00000073702	Rpl31	0.441477	8.81304	0.0666681	0.415109	ribosomal protein L31 [Source:MGI Symbol;Acc:MGI:2149632]
ENSMUSG00000028252	Ccnc	-0.595623	4.90794	0.0667248	0.415212	cyclin C [Source:MGI Symbol;Acc:MGI:1858199]
ENSMUSG00000049422	Chchd10	-0.929657	3.58751	0.066805	0.415461	coiled-coil-helix-coiled-coil-helix domain containing 10 [Source:MGI Symbol;Acc:MGI:2143558]
ENSMUSG00000057092	Fxyd3	-1.88514	0.884022	0.0669407	0.415811	FXYD domain-containing ion transport regulator 3 [Source:MGI Symbol;Acc:MGI:107497]
ENSMUSG00000046994	Mars2	-1.45767	2.52852	0.0669416	0.415811	methionine-tRNA synthetase 2 (mitochondrial) [Source:MGI Symbol;Acc:MGI:2444136]
ENSMUSG00000034317	Trim59	-0.721005	5.47319	0.0670757	0.416205	tripartite motif-containing 59 [Source:MGI Symbol;Acc:MGI:1914199]
ENSMUSG00000022037	Clu	1.6553	2.53821	0.0670856	0.416205	clusterin [Source:MGI Symbol;Acc:MGI:88423]
ENSMUSG00000029366	Dck	-0.607364	4.84571	0.0671314	0.416239	deoxycytidine kinase [Source:MGI Symbol;Acc:MGI:102726]
ENSMUSG00000090394	4930523C07Rik	-0.306126	8.01191	0.0671982	0.416403	RIKEN cDNA 4930523C07 gene [Source:MGI Symbol;Acc:MGI:1914897]
ENSMUSG00000057191	AB124611	-0.939716	3.75477	0.067282	0.416672	cDNA sequence AB124611 [Source:MGI Symbol;Acc:MGI:3043001]
ENSMUSG00000031865	Dctn1	-1.36985	2.82076	0.0673727	0.416985	dynactin 1 [Source:MGI Symbol;Acc:MGI:107745]
ENSMUSG00000015619	Gata3	0.40579	6.98928	0.0674425	0.417093	GATA binding protein 3 [Source:MGI Symbol;Acc:MGI:95663]
ENSMUSG00000035373	Ccl7	1.72132	1.05317	0.0674709	0.417093	chemokine (C-C motif) ligand 7 [Source:MGI Symbol;Acc:MGI:99512]
ENSMUSG00000025995	Wdr75	-0.703655	4.81984	0.0675275	0.417193	WD repeat domain 75 [Source:MGI Symbol;Acc:MGI:1920924]
ENSMUSG00000022765	Snap29	-0.708657	4.72106	0.0676184	0.417503	synaptosomal-associated protein 29 [Source:MGI Symbol;Acc:MGI:1914724]
ENSMUSG00000043019	Edem3	0.602977	5.22065	0.0676584	0.417503	ER degradation enhancer, mannosidase alpha-like 3 [Source:MGI Symbol;Acc:MGI:1914217]
ENSMUSG00000059970	Hspa2	0.883892	3.79334	0.0677084	0.417562	heat shock protein 2 [Source:MGI Symbol;Acc:MGI:96243]
ENSMUSG00000043468	Adam30	1.38392	2.49427	0.0677643	0.417657	a disintegrin and metallopeptidase domain 30 [Source:MGI Symbol;Acc:MGI:1918328]
ENSMUSG00000020788	Atp2a3	0.623219	5.54108	0.0679601	0.418545	ATPase, Ca++ transporting, ubiquitous [Source:MGI Symbol;Acc:MGI:1194503]
ENSMUSG00000051413	Plagl2	-0.574684	5.78787	0.0679893	0.418545	pleiomorphic adenoma gene-like 2 [Source:MGI Symbol;Acc:MGI:1933165]
ENSMUSG00000020671	Rab10	0.310589	8.40772	0.0681877	0.419317	RAB10, member RAS oncogene family [Source:MGI Symbol;Acc:MGI:105066]
ENSMUSG00000040605	Bace2	-2.75224	0.156891	0.0682209	0.419317	beta-site APP-cleaving enzyme 2 [Source:MGI Symbol;Acc:MGI:1860440]
ENSMUSG00000025949	Pikfyve	-0.772983	4.26441	0.0682448	0.419317	phosphoinositide kinase, FYVE type zinc finger containing [Source:MGI Symbol;Acc:MGI:1335106]
ENSMUSG00000021277	Traf3	0.421848	6.57495	0.068277	0.419317	TNF receptor-associated factor 3 [Source:MGI Symbol;Acc:MGI:108041]
ENSMUSG00000020629	Adi1	-0.949543	3.30471	0.0683805	0.419514	acireductone dioxygenase 1 [Source:MGI Symbol;Acc:MGI:2144929]
ENSMUSG00000013858	Tmem259	0.727226	4.58575	0.0683996	0.419514	transmembrane protein 259 [Source:MGI Symbol;Acc:MGI:2177957]
ENSMUSG00000103693	Gm37529	-0.842578	4.06266	0.0684623	0.419514	predicted gene, 37529 [Source:MGI Symbol;Acc:MGI:5610757]
ENSMUSG00000026510	Trp53bp2	-0.695628	4.57154	0.06848	0.419514	transformation related protein 53 binding protein 2 [Source:MGI Symbol;Acc:MGI:2138319]
ENSMUSG00000048546	Tob2	0.422058	8.93368	0.0685119	0.419514	transducer of ERBB2, 2 [Source:MGI Symbol;Acc:MGI:1888525]
ENSMUSG00000020023	Tmcc3	1.67513	1.24935	0.0686436	0.420071	transmembrane and coiled coil domains 3 [Source:MGI Symbol;Acc:MGI:2442900]
ENSMUSG00000035125	Gcfc2	-0.863207	4.18783	0.0687996	0.420336	GC-rich sequence DNA binding factor 2 [Source:MGI Symbol;Acc:MGI:2141656]
ENSMUSG00000111833	Gm48805	-2.67732	-0.929705	0.0688057	0.420336	predicted gene, 48805 [Source:MGI Symbol;Acc:MGI:6098516]
ENSMUSG00000097295	Hmgb1-ps8	-0.774416	4.70217	0.0688088	0.420336	high mobility group box 1, pseudogene 8 [Source:MGI Symbol;Acc:MGI:96114]
ENSMUSG00000027803	Wwtr1	-2.17303	1.33763	0.0688832	0.420541	WW domain containing transcription regulator 1 [Source:MGI Symbol;Acc:MGI:1917649]
ENSMUSG00000051457	Spn	0.346892	9.15692	0.0690289	0.421036	sialophorin [Source:MGI Symbol;Acc:MGI:98384]
ENSMUSG00000020275	Rel	-0.362408	8.0432	0.0690457	0.421036	reticuloendotheliosis oncogene [Source:MGI Symbol;Acc:MGI:97897]
ENSMUSG00000024764	Naa40	-0.819809	3.73517	0.0691432	0.421171	N(alpha)-acetyltransferase 40, NatD catalytic subunit [Source:MGI Symbol;Acc:MGI:1918249]
ENSMUSG00000033186	Mzt1	-0.621474	4.58074	0.0691493	0.421171	mitotic spindle organizing protein 1 [Source:MGI Symbol;Acc:MGI:1924039]
ENSMUSG00000023110	Prmt5	-0.716838	4.24994	0.0692454	0.421384	protein arginine N-methyltransferase 5 [Source:MGI Symbol;Acc:MGI:1351645]
ENSMUSG00000037913	Tmem156	-1.88511	2.15423	0.0692829	0.421384	transmembrane protein 156 [Source:MGI Symbol;Acc:MGI:2685292]
ENSMUSG00000078201	Tmem203	1.22808	2.76801	0.0693066	0.421384	transmembrane protein 203 [Source:MGI Symbol;Acc:MGI:2443597]
ENSMUSG00000036748	Cuedc2	1.87788	1.221	0.0693956	0.421581	CUE domain containing 2 [Source:MGI Symbol;Acc:MGI:1914366]
ENSMUSG00000023830	Igf2r	-0.67007	6.86238	0.0694205	0.421581	insulin-like growth factor 2 receptor [Source:MGI Symbol;Acc:MGI:96435]
ENSMUSG00000041716	Gm20604	0.917171	3.55971	0.0694629	0.42159	predicted gene 20604 [Source:MGI Symbol;Acc:MGI:5305180]
ENSMUSG00000031516	Dctn6	-0.394379	6.96792	0.0695425	0.421696	dynactin 6 [Source:MGI Symbol;Acc:MGI:1343154]
ENSMUSG00000104724	Gm43162	-1.41417	2.36036	0.0695619	0.421696	predicted gene 43162 [Source:MGI Symbol;Acc:MGI:5663299]
ENSMUSG00000036390	Gadd45a	-0.806115	3.74704	0.0697243	0.422433	growth arrest and DNA-damage-inducible 45 alpha [Source:MGI Symbol;Acc:MGI:107799]
ENSMUSG00000030742	Lat	0.319561	8.47802	0.0698123	0.422718	linker for activation of T cells [Source:MGI Symbol;Acc:MGI:1342293]
ENSMUSG00000030172	Erc1	0.764295	4.85422	0.069959	0.423358	ELKS/RAB6-interacting/CAST family member 1 [Source:MGI Symbol;Acc:MGI:2151013]
ENSMUSG00000003199	Mpnd	-1.0689	3.56554	0.0701467	0.424246	MPN domain containing [Source:MGI Symbol;Acc:MGI:1915297]
ENSMUSG00000031534	Smim19	-0.67707	4.4303	0.0703392	0.425056	small integral membrane protein 19 [Source:MGI Symbol;Acc:MGI:2142501]
ENSMUSG00000081078	Gm12568	1.28469	2.21241	0.070383	0.425056	predicted gene 12568 [Source:MGI Symbol;Acc:MGI:3652153]
ENSMUSG00000109279	Gm45220	0.610779	4.88746	0.0704169	0.425056	predicted gene 45220 [Source:MGI Symbol;Acc:MGI:5753796]
ENSMUSG00000022139	Mbnl2	0.405304	6.48977	0.0704622	0.425056	muscleblind like splicing factor 2 [Source:MGI Symbol;Acc:MGI:2145597]
ENSMUSG00000033767	Tmem131l	-0.733528	4.34527	0.070526	0.425056	transmembrane 131 like [Source:MGI Symbol;Acc:MGI:2443399]
ENSMUSG00000021258	Ccnk	-0.442807	6.53353	0.0705273	0.425056	cyclin K [Source:MGI Symbol;Acc:MGI:1276106]
ENSMUSG00000000148	Brat1	1.83276	1.00651	0.0705859	0.425161	BRCA1-associated ATM activator 1 [Source:MGI Symbol;Acc:MGI:1891679]
ENSMUSG00000022749	Tbc1d23	-0.800792	4.16039	0.0706615	0.425342	TBC1 domain family, member 23 [Source:MGI Symbol;Acc:MGI:1914831]
ENSMUSG00000078317	F8a	-0.831176	3.75899	0.0706983	0.425342	factor 8-associated gene A [Source:MGI Symbol;Acc:MGI:95474]
ENSMUSG00000039630	Hnrnpu	-0.280313	9.05025	0.0707585	0.425456	heterogeneous nuclear ribonucleoprotein U [Source:MGI Symbol;Acc:MGI:1858195]
ENSMUSG00000107481	4833403J16Rik	-1.39226	2.65809	0.0709091	0.426114	RIKEN cDNA 4833403J16 gene [Source:MGI Symbol;Acc:MGI:1921153]
ENSMUSG00000049588	Ccdc69	0.778312	3.80544	0.0709599	0.426172	coiled-coil domain containing 69 [Source:MGI Symbol;Acc:MGI:1196234]
ENSMUSG00000030745	Il21r	0.388894	8.65971	0.0711427	0.427021	interleukin 21 receptor [Source:MGI Symbol;Acc:MGI:1890475]
ENSMUSG00000038172	Ttc39b	-0.33937	8.15529	0.0714074	0.427999	tetratricopeptide repeat domain 39B [Source:MGI Symbol;Acc:MGI:1917113]
ENSMUSG00000106739	Gm43499	2.34186	-0.38666	0.0714423	0.427999	predicted gene 43499 [Source:MGI Symbol;Acc:MGI:5663636]
ENSMUSG00000051579	Tceal8	2.64497	-0.653427	0.0715023	0.427999	transcription elongation factor A (SII)-like 8 [Source:MGI Symbol;Acc:MGI:1913934]
ENSMUSG00000027109	Sp3	-0.355832	7.19377	0.0715416	0.427999	trans-acting transcription factor 3 [Source:MGI Symbol;Acc:MGI:1277166]
ENSMUSG00000028843	Sh3bgrl3	-0.334223	8.09726	0.0715475	0.427999	SH3 domain binding glutamic acid-rich protein-like 3 [Source:MGI Symbol;Acc:MGI:1920973]
ENSMUSG00000029512	Ulk1	-0.467306	5.81658	0.071554	0.427999	unc-51 like kinase 1 [Source:MGI Symbol;Acc:MGI:1270126]
ENSMUSG00000072235	Tuba1a	-0.327157	7.69272	0.0716149	0.42801	tubulin, alpha 1A [Source:MGI Symbol;Acc:MGI:98869]
ENSMUSG00000029028	Lrrc47	-0.510335	5.25572	0.0716388	0.42801	leucine rich repeat containing 47 [Source:MGI Symbol;Acc:MGI:1920196]
ENSMUSG00000068566	Myadm	1.13	2.98624	0.0717522	0.428395	myeloid-associated differentiation marker [Source:MGI Symbol;Acc:MGI:1355332]
ENSMUSG00000039523	Cep104	-1.29257	2.17413	0.0718249	0.428395	centrosomal protein 104 [Source:MGI Symbol;Acc:MGI:2687282]
ENSMUSG00000074811	Hps6	1.11479	3.26683	0.0718274	0.428395	HPS6, biogenesis of lysosomal organelles complex 2 subunit 3 [Source:MGI Symbol;Acc:MGI:2181763]
ENSMUSG00000029359	Tesc	0.569438	5.60421	0.0719075	0.428625	tescalcin [Source:MGI Symbol;Acc:MGI:1930803]
ENSMUSG00000032370	Lactb	0.6044	5.29335	0.0719967	0.42891	lactamase, beta [Source:MGI Symbol;Acc:MGI:1933395]
ENSMUSG00000045991	Onecut2	-2.42721	-0.949941	0.0720823	0.429172	one cut domain, family member 2 [Source:MGI Symbol;Acc:MGI:1891408]
ENSMUSG00000028821	Syf2	-0.403925	6.22122	0.0721728	0.429274	SYF2 homolog, RNA splicing factor (S. cerevisiae) [Source:MGI Symbol;Acc:MGI:1915842]
ENSMUSG00000025283	Sat1	-0.647266	5.08385	0.0721825	0.429274	spermidine/spermine N1-acetyl transferase 1 [Source:MGI Symbol;Acc:MGI:98233]
ENSMUSG00000014313	Cox6c	0.319018	8.25526	0.072339	0.429623	cytochrome c oxidase subunit 6C [Source:MGI Symbol;Acc:MGI:104614]
ENSMUSG00000031851	Ntpcr	-1.43599	2.30473	0.072408	0.429623	nucleoside-triphosphatase, cancer-related [Source:MGI Symbol;Acc:MGI:1913816]
ENSMUSG00000099757	BE692007	-0.549198	5.24766	0.072409	0.429623	expressed sequence BE692007 [Source:MGI Symbol;Acc:MGI:3035348]
ENSMUSG00000037058	Paip2	-0.325103	7.52909	0.0724987	0.429623	polyadenylate-binding protein-interacting protein 2 [Source:MGI Symbol;Acc:MGI:1915119]
ENSMUSG00000031979	Cog2	-0.67126	4.2552	0.0725291	0.429623	component of oligomeric golgi complex 2 [Source:MGI Symbol;Acc:MGI:1923582]
ENSMUSG00000001348	Acp5	-0.582319	5.00674	0.0725451	0.429623	acid phosphatase 5, tartrate resistant [Source:MGI Symbol;Acc:MGI:87883]
ENSMUSG00000051341	Zfp52	-0.522345	5.90664	0.0725552	0.429623	zinc finger protein 52 [Source:MGI Symbol;Acc:MGI:99199]
ENSMUSG00000001036	Epn2	2.72178	-0.225514	0.0725737	0.429623	epsin 2 [Source:MGI Symbol;Acc:MGI:1333766]
ENSMUSG00000002129	Sf3a1	-0.452949	5.77964	0.0726153	0.429623	splicing factor 3a, subunit 1 [Source:MGI Symbol;Acc:MGI:1914715]
ENSMUSG00000060938	Rpl26	0.578468	8.53835	0.0727925	0.430312	ribosomal protein L26 [Source:MGI Symbol;Acc:MGI:106022]
ENSMUSG00000030604	Zfp626	1.29782	2.47792	0.072815	0.430312	zinc finger protein 626 [Source:MGI Symbol;Acc:MGI:1918413]
ENSMUSG00000020803	Txndc17	0.413068	6.34201	0.0729498	0.43048	thioredoxin domain containing 17 [Source:MGI Symbol;Acc:MGI:1289248]
ENSMUSG00000001525	Tubb5	-0.338486	7.89965	0.0729595	0.43048	tubulin, beta 5 class I [Source:MGI Symbol;Acc:MGI:107812]
ENSMUSG00000049489	Ccnq	-1.23741	2.88087	0.0729684	0.43048	cyclin Q [Source:MGI Symbol;Acc:MGI:1916359]
ENSMUSG00000028530	Jak1	-0.233751	9.96155	0.0731551	0.431336	Janus kinase 1 [Source:MGI Symbol;Acc:MGI:96628]
ENSMUSG00000031672	Got2	0.568502	5.02806	0.0732886	0.431876	glutamatic-oxaloacetic transaminase 2, mitochondrial [Source:MGI Symbol;Acc:MGI:95792]
ENSMUSG00000026547	Tagln2	0.320043	9.01735	0.0733413	0.43194	transgelin 2 [Source:MGI Symbol;Acc:MGI:1312985]
ENSMUSG00000001119	Col6a1	1.34435	2.21651	0.0734331	0.432003	collagen, type VI, alpha 1 [Source:MGI Symbol;Acc:MGI:88459]
ENSMUSG00000028673	Fuca1	0.800554	4.31304	0.0734726	0.432003	fucosidase, alpha-L- 1, tissue [Source:MGI Symbol;Acc:MGI:95593]
ENSMUSG00000032487	Ptgs2	1.61327	2.36326	0.0734773	0.432003	prostaglandin-endoperoxide synthase 2 [Source:MGI Symbol;Acc:MGI:97798]
ENSMUSG00000024732	Ccdc86	0.848155	4.27372	0.0737549	0.433389	coiled-coil domain containing 86 [Source:MGI Symbol;Acc:MGI:1277220]
ENSMUSG00000035566	Pcdh17	-2.76913	-0.46441	0.0738326	0.433457	protocadherin 17 [Source:MGI Symbol;Acc:MGI:2684924]
ENSMUSG00000075415	Fnbp1	0.274224	8.74509	0.0739426	0.433457	formin binding protein 1 [Source:MGI Symbol;Acc:MGI:109606]
ENSMUSG00000085903	Gm15340	2.28439	-0.0629555	0.0739737	0.433457	predicted gene 15340 [Source:MGI Symbol;Acc:MGI:3705158]
ENSMUSG00000020715	Ern1	0.481354	6.37153	0.0739808	0.433457	endoplasmic reticulum (ER) to nucleus signalling 1 [Source:MGI Symbol;Acc:MGI:1930134]
ENSMUSG00000027502	Rtf2	0.507638	5.55601	0.0740074	0.433457	replication termination factor 2 [Source:MGI Symbol;Acc:MGI:1913654]
ENSMUSG00000004364	Cul3	-0.358181	7.49563	0.0740354	0.433457	cullin 3 [Source:MGI Symbol;Acc:MGI:1347360]
ENSMUSG00000028138	Adh5	-0.524203	5.46891	0.074061	0.433457	alcohol dehydrogenase 5 (class III), chi polypeptide [Source:MGI Symbol;Acc:MGI:87929]
ENSMUSG00000018401	Mtmr4	1.07464	2.81846	0.0741531	0.433457	myotubularin related protein 4 [Source:MGI Symbol;Acc:MGI:2180699]
ENSMUSG00000028234	Rps20	0.34165	9.92104	0.0741727	0.433457	ribosomal protein S20 [Source:MGI Symbol;Acc:MGI:1914677]
ENSMUSG00000026356	Dars	0.637278	5.00156	0.0741858	0.433457	aspartyl-tRNA synthetase [Source:MGI Symbol;Acc:MGI:2442544]
ENSMUSG00000047669	Msl3l2	-2.15165	0.44949	0.0742484	0.433525	MSL3 like 2 [Source:MGI Symbol;Acc:MGI:1920640]
ENSMUSG00000039069	Mtg2	1.86412	1.40831	0.0743915	0.433525	mitochondrial ribosome associated GTPase 2 [Source:MGI Symbol;Acc:MGI:106565]
ENSMUSG00000025979	Mob4	-0.373723	7.03385	0.074415	0.433525	MOB family member 4, phocein [Source:MGI Symbol;Acc:MGI:104899]
ENSMUSG00000060591	Ifitm2	-0.794321	3.99129	0.0744297	0.433525	interferon induced transmembrane protein 2 [Source:MGI Symbol;Acc:MGI:1933382]
ENSMUSG00000026039	Sgo2a	-1.4845	2.58619	0.0744341	0.433525	shugoshin 2A [Source:MGI Symbol;Acc:MGI:1098767]
ENSMUSG00000032463	Faim	0.494163	5.38922	0.0744809	0.433525	Fas apoptotic inhibitory molecule [Source:MGI Symbol;Acc:MGI:1344387]
ENSMUSG00000027422	Rrbp1	0.419168	6.31363	0.0744912	0.433525	ribosome binding protein 1 [Source:MGI Symbol;Acc:MGI:1932395]
ENSMUSG00000028699	Tspan1	-1.632	1.51648	0.0747167	0.434147	tetraspanin 1 [Source:MGI Symbol;Acc:MGI:1914055]
ENSMUSG00000019054	Fis1	0.569839	5.14024	0.0747483	0.434147	fission, mitochondrial 1 [Source:MGI Symbol;Acc:MGI:1913687]
ENSMUSG00000021916	Glt8d1	1.07523	3.24398	0.0747837	0.434147	glycosyltransferase 8 domain containing 1 [Source:MGI Symbol;Acc:MGI:1923735]
ENSMUSG00000031617	Tmem184c	-0.715896	4.56165	0.0748086	0.434147	transmembrane protein 184C [Source:MGI Symbol;Acc:MGI:2384562]
ENSMUSG00000046532	Ar	0.532568	5.15626	0.0748133	0.434147	androgen receptor [Source:MGI Symbol;Acc:MGI:88064]
ENSMUSG00000023953	Polh	0.830434	3.69057	0.0749144	0.434147	polymerase (DNA directed), eta (RAD 30 related) [Source:MGI Symbol;Acc:MGI:1891457]
ENSMUSG00000040599	Mis12	-0.763262	4.0762	0.074952	0.434147	MIS12 kinetochore complex component [Source:MGI Symbol;Acc:MGI:1914389]
ENSMUSG00000109038	Gm45120	1.36863	2.32423	0.0749722	0.434147	predicted gene 45120 [Source:MGI Symbol;Acc:MGI:5753696]
ENSMUSG00000017801	Mlx	-0.613166	5.01606	0.074976	0.434147	MAX-like protein X [Source:MGI Symbol;Acc:MGI:108398]
ENSMUSG00000062006	Rpl34	0.27786	9.24368	0.0753708	0.435968	ribosomal protein L34 [Source:MGI Symbol;Acc:MGI:1915686]
ENSMUSG00000105681	Gm43428	-2.81687	-1.0554	0.0753748	0.435968	predicted gene 43428 [Source:MGI Symbol;Acc:MGI:5663565]
ENSMUSG00000030616	Sytl2	-0.363609	7.23205	0.0754536	0.436179	synaptotagmin-like 2 [Source:MGI Symbol;Acc:MGI:1933366]
ENSMUSG00000107586	Gm44283	1.36884	2.18931	0.0756156	0.436872	predicted gene, 44283 [Source:MGI Symbol;Acc:MGI:5690675]
ENSMUSG00000030798	Cd37	-0.472192	5.43676	0.0757739	0.437032	CD37 antigen [Source:MGI Symbol;Acc:MGI:88330]
ENSMUSG00000021390	Ogn	-1.92462	1.84262	0.0758346	0.437032	osteoglycin [Source:MGI Symbol;Acc:MGI:109278]
ENSMUSG00000022020	Naa16	-0.465544	5.92073	0.0758706	0.437032	N(alpha)-acetyltransferase 16, NatA auxiliary subunit [Source:MGI Symbol;Acc:MGI:1914147]
ENSMUSG00000027166	Dnajc24	1.25397	2.5375	0.0759371	0.437032	DnaJ heat shock protein family (Hsp40) member C24 [Source:MGI Symbol;Acc:MGI:1919522]
ENSMUSG00000021236	Entpd5	-0.639604	4.80363	0.0759414	0.437032	ectonucleoside triphosphate diphosphohydrolase 5 [Source:MGI Symbol;Acc:MGI:1321385]
ENSMUSG00000038732	Mboat1	-1.15343	2.87819	0.0759694	0.437032	membrane bound O-acyltransferase domain containing 1 [Source:MGI Symbol;Acc:MGI:2387184]
ENSMUSG00000016087	Fli1	-0.387738	8.10384	0.075986	0.437032	Friend leukemia integration 1 [Source:MGI Symbol;Acc:MGI:95554]
ENSMUSG00000031328	Flna	0.316409	7.84538	0.0760137	0.437032	filamin, alpha [Source:MGI Symbol;Acc:MGI:95556]
ENSMUSG00000027332	Ivd	0.718426	4.22313	0.0760354	0.437032	isovaleryl coenzyme A dehydrogenase [Source:MGI Symbol;Acc:MGI:1929242]
ENSMUSG00000004931	Apba3	-1.83915	2.06579	0.0761178	0.437032	amyloid beta (A4) precursor protein-binding, family A, member 3 [Source:MGI Symbol;Acc:MGI:1888527]
ENSMUSG00000069516	Lyz2	2.06076	1.82654	0.0761579	0.437032	lysozyme 2 [Source:MGI Symbol;Acc:MGI:96897]
ENSMUSG00000016528	Mapkapk2	0.36866	7.11074	0.0761775	0.437032	MAP kinase-activated protein kinase 2 [Source:MGI Symbol;Acc:MGI:109298]
ENSMUSG00000053541	Gm4759	-0.515394	6.4313	0.0761931	0.437032	predicted gene 4759 [Source:MGI Symbol;Acc:MGI:3647753]
ENSMUSG00000002699	Lcp2	-0.307494	7.70042	0.0762392	0.437054	lymphocyte cytosolic protein 2 [Source:MGI Symbol;Acc:MGI:1321402]
ENSMUSG00000027291	Vps39	1.00109	3.39229	0.0762833	0.437065	VPS39 HOPS complex subunit [Source:MGI Symbol;Acc:MGI:2443189]
ENSMUSG00000001783	Rtcb	0.514837	5.67661	0.0763677	0.437306	RNA 2',3'-cyclic phosphate and 5'-OH ligase [Source:MGI Symbol;Acc:MGI:106379]
ENSMUSG00000028703	Lrrc41	-1.86373	1.75137	0.0764561	0.43757	leucine rich repeat containing 41 [Source:MGI Symbol;Acc:MGI:2441984]
ENSMUSG00000024780	Cdc37l1	0.483505	5.39582	0.0765737	0.437798	cell division cycle 37-like 1 [Source:MGI Symbol;Acc:MGI:1914322]
ENSMUSG00000001424	Snd1	0.542775	5.50198	0.0765808	0.437798	staphylococcal nuclease and tudor domain containing 1 [Source:MGI Symbol;Acc:MGI:1929266]
ENSMUSG00000015341	Golga7	-0.814377	3.78404	0.0766804	0.438043	golgi autoantigen, golgin subfamily a, 7 [Source:MGI Symbol;Acc:MGI:1931029]
ENSMUSG00000021108	Prkch	-0.354692	7.28737	0.0767284	0.438043	protein kinase C, eta [Source:MGI Symbol;Acc:MGI:97600]
ENSMUSG00000026004	Kansl1l	1.12547	3.36621	0.0767575	0.438043	KAT8 regulatory NSL complex subunit 1-like [Source:MGI Symbol;Acc:MGI:1915941]
ENSMUSG00000046404	Yod1	-0.612261	4.83133	0.0768036	0.438043	YOD1 deubiquitinase [Source:MGI Symbol;Acc:MGI:2442596]
ENSMUSG00000021065	Fut8	0.632641	4.867	0.0768355	0.438043	fucosyltransferase 8 [Source:MGI Symbol;Acc:MGI:1858901]
ENSMUSG00000032235	Ice2	1.1406	3.01861	0.0768955	0.438143	interactor of little elongation complex ELL subunit 2 [Source:MGI Symbol;Acc:MGI:2135947]
ENSMUSG00000001785	Pwp1	-0.621748	4.50654	0.0770462	0.438565	PWP1 homolog, endonuclein [Source:MGI Symbol;Acc:MGI:1914735]
ENSMUSG00000055491	Pprc1	1.55701	1.55583	0.0770693	0.438565	peroxisome proliferative activated receptor, gamma, coactivator-related 1 [Source:MGI Symbol;Acc:MGI:2385096]
ENSMUSG00000024712	Rfk	-0.386412	6.42293	0.0770984	0.438565	riboflavin kinase [Source:MGI Symbol;Acc:MGI:1914688]
ENSMUSG00000020520	Galnt10	-0.799265	3.82111	0.0771392	0.438565	polypeptide N-acetylgalactosaminyltransferase 10 [Source:MGI Symbol;Acc:MGI:1890480]
ENSMUSG00000018476	Kdm6b	-0.435846	7.11786	0.0772048	0.438697	KDM1 lysine (K)-specific demethylase 6B [Source:MGI Symbol;Acc:MGI:2448492]
ENSMUSG00000037759	Ptger2	1.63877	2.50631	0.0772861	0.438917	prostaglandin E receptor 2 (subtype EP2) [Source:MGI Symbol;Acc:MGI:97794]
ENSMUSG00000087412	Gm15501	0.489484	8.37128	0.0774013	0.43933	predicted pseudogene 15501 [Source:MGI Symbol;Acc:MGI:3704296]
ENSMUSG00000033972	Zfp944	1.5857	1.73315	0.0775255	0.439794	zinc finger protein 944 [Source:MGI Symbol;Acc:MGI:2442394]
ENSMUSG00000105728	Gm42819	1.11449	3.11768	0.0777271	0.440695	predicted gene 42819 [Source:MGI Symbol;Acc:MGI:5662956]
ENSMUSG00000019810	Fuca2	0.642405	4.41567	0.0779063	0.441469	fucosidase, alpha-L- 2, plasma [Source:MGI Symbol;Acc:MGI:1914098]
ENSMUSG00000109251	E230032D23Rik	-2.13492	0.540637	0.0781777	0.441965	RIKEN cDNA E230032D23 gene [Source:MGI Symbol;Acc:MGI:3041205]
ENSMUSG00000027953	Slc50a1	0.711853	4.12728	0.0781887	0.441965	solute carrier family 50 (sugar transporter), member 1 [Source:MGI Symbol;Acc:MGI:107417]
ENSMUSG00000028656	Cap1	-0.34177	7.0609	0.0782181	0.441965	CAP, adenylate cyclase-associated protein 1 (yeast) [Source:MGI Symbol;Acc:MGI:88262]
ENSMUSG00000024033	Rsph1	2.17388	0.285804	0.0782227	0.441965	radial spoke head 1 homolog (Chlamydomonas) [Source:MGI Symbol;Acc:MGI:1194909]
ENSMUSG00000037033	Clca3b	-2.32818	-0.343275	0.0782285	0.441965	chloride channel accessory 3B [Source:MGI Symbol;Acc:MGI:2181989]
ENSMUSG00000034613	Ppm1h	-0.593662	4.82293	0.0782906	0.441965	protein phosphatase 1H (PP2C domain containing) [Source:MGI Symbol;Acc:MGI:2442087]
ENSMUSG00000104170	Gm37702	2.00705	1.26475	0.0783378	0.441965	predicted gene, 37702 [Source:MGI Symbol;Acc:MGI:5610930]
ENSMUSG00000030286	Emc3	0.516812	5.47681	0.0783726	0.441965	ER membrane protein complex subunit 3 [Source:MGI Symbol;Acc:MGI:1913337]
ENSMUSG00000025736	Jmjd8	-1.7547	1.29142	0.0783787	0.441965	jumonji domain containing 8 [Source:MGI Symbol;Acc:MGI:1919356]
ENSMUSG00000020297	Nsg2	-0.855036	3.78877	0.0784586	0.442087	neuron specific gene family member 2 [Source:MGI Symbol;Acc:MGI:1202070]
ENSMUSG00000039656	Rxrb	-0.82363	3.88323	0.0785213	0.442087	retinoid X receptor beta [Source:MGI Symbol;Acc:MGI:98215]
ENSMUSG00000033444	Specc1l	0.471476	6.76468	0.0785286	0.442087	sperm antigen with calponin homology and coiled-coil domains 1-like [Source:MGI Symbol;Acc:MGI:1921642]
ENSMUSG00000004815	Dgkq	-0.999112	3.06015	0.0787548	0.442967	diacylglycerol kinase, theta [Source:MGI Symbol;Acc:MGI:102918]
ENSMUSG00000031657	Heatr3	0.891971	3.43507	0.0788284	0.442967	HEAT repeat containing 3 [Source:MGI Symbol;Acc:MGI:2444491]
ENSMUSG00000039851	4932438H23Rik	1.49713	2.48443	0.0788728	0.442967	RIKEN cDNA 4932438H23 gene [Source:MGI Symbol;Acc:MGI:1921637]
ENSMUSG00000039908	Slc26a11	-1.00769	3.30227	0.0789149	0.442967	solute carrier family 26, member 11 [Source:MGI Symbol;Acc:MGI:2444589]
ENSMUSG00000003068	Stk11	0.533072	5.86239	0.0789321	0.442967	serine/threonine kinase 11 [Source:MGI Symbol;Acc:MGI:1341870]
ENSMUSG00000055675	Kbtbd11	0.413397	7.03447	0.078942	0.442967	kelch repeat and BTB (POZ) domain containing 11 [Source:MGI Symbol;Acc:MGI:1922151]
ENSMUSG00000089726	Mir17hg	-1.17544	2.71781	0.078989	0.44299	Mir17 host gene (non-protein coding) [Source:MGI Symbol;Acc:MGI:1923207]
ENSMUSG00000043592	Unc5cl	-1.6985	1.1214	0.0794196	0.445163	unc-5 family C-terminal like [Source:MGI Symbol;Acc:MGI:1923839]
ENSMUSG00000073421	H2-Ab1	1.44158	3.45936	0.0794653	0.445178	histocompatibility 2, class II antigen A, beta 1 [Source:MGI Symbol;Acc:MGI:103070]
ENSMUSG00000085939	Cd63-ps	1.539	1.54599	0.0795195	0.44524	CD63 antigen, pseudogene [Source:MGI Symbol;Acc:MGI:105972]
ENSMUSG00000022120	Rnf219	-1.04301	3.2514	0.0796338	0.445417	ring finger protein 219 [Source:MGI Symbol;Acc:MGI:1919736]
ENSMUSG00000020534	Shmt1	1.50957	1.55937	0.0796372	0.445417	serine hydroxymethyltransferase 1 (soluble) [Source:MGI Symbol;Acc:MGI:98299]
ENSMUSG00000105987	AI506816	-1.64377	1.69944	0.0796848	0.445442	expressed sequence AI506816 [Source:MGI Symbol;Acc:MGI:2140929]
ENSMUSG00000003814	Calr	0.431809	8.73285	0.0798407	0.445746	calreticulin [Source:MGI Symbol;Acc:MGI:88252]
ENSMUSG00000022378	Fam49b	-0.354105	7.26198	0.079847	0.445746	family with sequence similarity 49, member B [Source:MGI Symbol;Acc:MGI:1923520]
ENSMUSG00000035311	Gnptab	-0.627032	5.35297	0.0798686	0.445746	N-acetylglucosamine-1-phosphate transferase, alpha and beta subunits [Source:MGI Symbol;Acc:MGI:3643902]
ENSMUSG00000019564	Arid3a	0.684731	4.38951	0.07999	0.445914	AT rich interactive domain 3A (BRIGHT-like) [Source:MGI Symbol;Acc:MGI:1328360]
ENSMUSG00000020687	Cdc27	-0.494586	5.1195	0.0800052	0.445914	cell division cycle 27 [Source:MGI Symbol;Acc:MGI:102685]
ENSMUSG00000098557	Kctd12	-0.416807	7.06627	0.0800757	0.445914	potassium channel tetramerisation domain containing 12 [Source:MGI Symbol;Acc:MGI:2145823]
ENSMUSG00000021716	Srek1ip1	0.786179	4.03182	0.0801616	0.445914	splicing regulatory glutamine/lysine-rich protein 1interacting protein 1 [Source:MGI Symbol;Acc:MGI:1914538]
ENSMUSG00000066442	Mthfs	-0.687661	4.26558	0.0801885	0.445914	5, 10-methenyltetrahydrofolate synthetase [Source:MGI Symbol;Acc:MGI:1340032]
ENSMUSG00000025422	Agap2	0.561827	4.99827	0.0802082	0.445914	ArfGAP with GTPase domain, ankyrin repeat and PH domain 2 [Source:MGI Symbol;Acc:MGI:3580016]
ENSMUSG00000038930	Rccd1	0.91218	3.42161	0.0802913	0.445914	RCC1 domain containing 1 [Source:MGI Symbol;Acc:MGI:2444156]
ENSMUSG00000027367	Stard7	-0.616807	5.22761	0.0803035	0.445914	START domain containing 7 [Source:MGI Symbol;Acc:MGI:2139090]
ENSMUSG00000026956	Uap1l1	1.27111	2.44251	0.080311	0.445914	UDP-N-acteylglucosamine pyrophosphorylase 1-like 1 [Source:MGI Symbol;Acc:MGI:2443318]
ENSMUSG00000023947	Nfkbie	0.714023	5.24845	0.0804051	0.445914	nuclear factor of kappa light polypeptide gene enhancer in B cells inhibitor, epsilon [Source:MGI Symbol;Acc:MGI:1194908]
ENSMUSG00000102713	Gm29994	1.97608	1.25745	0.0804592	0.445914	predicted gene, 29994 [Source:MGI Symbol;Acc:MGI:5589153]
ENSMUSG00000021385	Ippk	-0.781167	4.25296	0.0805436	0.445914	inositol 1,3,4,5,6-pentakisphosphate 2-kinase [Source:MGI Symbol;Acc:MGI:1922928]
ENSMUSG00000041765	Ubac2	-0.618353	5.16614	0.0805631	0.445914	ubiquitin associated domain containing 2 [Source:MGI Symbol;Acc:MGI:1916139]
ENSMUSG00000069729	Arid1b	0.425595	6.75175	0.0805718	0.445914	AT rich interactive domain 1B (SWI-like) [Source:MGI Symbol;Acc:MGI:1926129]
ENSMUSG00000044177	Wfikkn2	2.34913	0.0132675	0.08058	0.445914	WAP, follistatin/kazal, immunoglobulin, kunitz and netrin domain containing 2 [Source:MGI Symbol;Acc:MGI:2669209]
ENSMUSG00000030055	Rab43	0.833176	4.02046	0.080589	0.445914	RAB43, member RAS oncogene family [Source:MGI Symbol;Acc:MGI:1917084]
ENSMUSG00000026078	Pdcl3	-0.677949	5.07088	0.0807939	0.446809	phosducin-like 3 [Source:MGI Symbol;Acc:MGI:1916083]
ENSMUSG00000025423	Pias2	0.657196	4.42529	0.0808595	0.446932	protein inhibitor of activated STAT 2 [Source:MGI Symbol;Acc:MGI:1096566]
ENSMUSG00000023104	Rfc2	0.75255	4.11797	0.080953	0.44721	replication factor C (activator 1) 2 [Source:MGI Symbol;Acc:MGI:1341868]
ENSMUSG00000031600	Vps37a	0.481006	6.21611	0.0811698	0.448168	vacuolar protein sorting 37A [Source:MGI Symbol;Acc:MGI:1261835]
ENSMUSG00000039414	Heatr5b	1.78595	2.42214	0.0812756	0.448241	HEAT repeat containing 5B [Source:MGI Symbol;Acc:MGI:2444098]
ENSMUSG00000045763	Basp1	1.50666	1.86706	0.0813186	0.448241	brain abundant, membrane attached signal protein 1 [Source:MGI Symbol;Acc:MGI:1917600]
ENSMUSG00000026385	Dbi	0.402677	7.11892	0.0813332	0.448241	diazepam binding inhibitor [Source:MGI Symbol;Acc:MGI:94865]
ENSMUSG00000005131	4930550C14Rik	2.04466	0.693887	0.0813617	0.448241	RIKEN cDNA 4930550C14 gene [Source:MGI Symbol;Acc:MGI:1922561]
ENSMUSG00000071369	Map3k5	0.459558	6.14537	0.0813999	0.448241	mitogen-activated protein kinase kinase kinase 5 [Source:MGI Symbol;Acc:MGI:1346876]
ENSMUSG00000028295	Smim8	-0.809109	3.60323	0.0815089	0.44828	small integral membrane protein 8 [Source:MGI Symbol;Acc:MGI:1913541]
ENSMUSG00000038521	C1s1	0.78932	4.74563	0.0815549	0.44828	complement component 1, s subcomponent 1 [Source:MGI Symbol;Acc:MGI:1355312]
ENSMUSG00000062867	Impdh2	0.544531	5.28604	0.0815686	0.44828	inosine monophosphate dehydrogenase 2 [Source:MGI Symbol;Acc:MGI:109367]
ENSMUSG00000015880	Ncapg	0.690536	4.42836	0.0815804	0.44828	non-SMC condensin I complex, subunit G [Source:MGI Symbol;Acc:MGI:1930197]
ENSMUSG00000057572	Zbtb8os	0.497244	5.42478	0.081743	0.448819	zinc finger and BTB domain containing 8 opposite strand [Source:MGI Symbol;Acc:MGI:1914356]
ENSMUSG00000109390	Gm45718	-1.68966	1.11975	0.0817902	0.448819	predicted gene 45718 [Source:MGI Symbol;Acc:MGI:5804833]
ENSMUSG00000040054	Baz2a	0.420489	6.65343	0.0818087	0.448819	bromodomain adjacent to zinc finger domain, 2A [Source:MGI Symbol;Acc:MGI:2151152]
ENSMUSG00000025280	Polr3a	-0.846218	3.72962	0.0819521	0.449064	polymerase (RNA) III (DNA directed) polypeptide A [Source:MGI Symbol;Acc:MGI:2681836]
ENSMUSG00000057469	E2f6	-0.997142	2.69095	0.0819652	0.449064	E2F transcription factor 6 [Source:MGI Symbol;Acc:MGI:1354159]
ENSMUSG00000059040	Eno1b	-0.546703	4.65781	0.0819837	0.449064	enolase 1B, retrotransposed [Source:MGI Symbol;Acc:MGI:3648653]
ENSMUSG00000028035	Dnajb4	-0.580844	5.19305	0.082167	0.44969	DnaJ heat shock protein family (Hsp40) member B4 [Source:MGI Symbol;Acc:MGI:1914285]
ENSMUSG00000001270	Ckb	0.665194	5.00414	0.0821932	0.44969	creatine kinase, brain [Source:MGI Symbol;Acc:MGI:88407]
ENSMUSG00000087269	D330023K18Rik	-2.52466	-0.665574	0.0822345	0.44969	RIKEN cDNA D330023K18 gene [Source:MGI Symbol;Acc:MGI:2445152]
ENSMUSG00000014867	Surf4	0.304939	7.87117	0.0822719	0.44969	surfeit gene 4 [Source:MGI Symbol;Acc:MGI:98445]
ENSMUSG00000027649	Ctnnbl1	0.716795	3.96582	0.0823508	0.449882	catenin, beta like 1 [Source:MGI Symbol;Acc:MGI:1913892]
ENSMUSG00000105161	Gm42595	-1.72745	1.3932	0.08247	0.450191	predicted gene 42595 [Source:MGI Symbol;Acc:MGI:5662732]
ENSMUSG00000003348	Mob3a	-0.605061	4.59505	0.0825269	0.450191	MOB kinase activator 3A [Source:MGI Symbol;Acc:MGI:3050117]
ENSMUSG00000033326	Kdm4a	0.408729	6.32718	0.0825379	0.450191	lysine (K)-specific demethylase 4A [Source:MGI Symbol;Acc:MGI:2446210]
ENSMUSG00000030264	Thumpd3	-0.656308	4.32323	0.0826754	0.450672	THUMP domain containing 3 [Source:MGI Symbol;Acc:MGI:1277973]
ENSMUSG00000027854	Sike1	0.568348	5.1717	0.0827134	0.450672	suppressor of IKBKE 1 [Source:MGI Symbol;Acc:MGI:1913891]
ENSMUSG00000052087	Rgs14	-0.817945	3.99515	0.0827955	0.450882	regulator of G-protein signaling 14 [Source:MGI Symbol;Acc:MGI:1859709]
ENSMUSG00000073490	Ifi207	-1.92295	0.74949	0.0830915	0.452256	interferon activated gene 207 [Source:MGI Symbol;Acc:MGI:2138302]
ENSMUSG00000022223	Sdr39u1	0.749594	3.9091	0.0831658	0.452422	short chain dehydrogenase/reductase family 39U, member 1 [Source:MGI Symbol;Acc:MGI:1916876]
ENSMUSG00000028104	Polr3gl	1.20742	2.62481	0.0832157	0.452455	polymerase (RNA) III (DNA directed) polypeptide G like [Source:MGI Symbol;Acc:MGI:1917120]
ENSMUSG00000099843	Gm7160	-1.57032	0.880006	0.0833207	0.452788	predicted gene 7160 [Source:MGI Symbol;Acc:MGI:3646078]
ENSMUSG00000059552	Trp53	-0.592115	4.88261	0.0833952	0.452901	transformation related protein 53 [Source:MGI Symbol;Acc:MGI:98834]
ENSMUSG00000041147	Brca2	0.935402	3.25474	0.0834547	0.452901	breast cancer 2, early onset [Source:MGI Symbol;Acc:MGI:109337]
ENSMUSG00000029029	Wrap73	-1.35874	2.03391	0.083473	0.452901	WD repeat containing, antisense to Trp73 [Source:MGI Symbol;Acc:MGI:1891749]
ENSMUSG00000020463	Ppp4r3b	-0.350158	7.9262	0.0838506	0.454711	protein phosphatase 4 regulatory subunit 3B [Source:MGI Symbol;Acc:MGI:2144474]
ENSMUSG00000051335	Gfod1	-0.531367	5.25104	0.0839228	0.454723	glucose-fructose oxidoreductase domain containing 1 [Source:MGI Symbol;Acc:MGI:2145304]
ENSMUSG00000064080	Fbln2	2.41872	-0.142559	0.0839407	0.454723	fibulin 2 [Source:MGI Symbol;Acc:MGI:95488]
ENSMUSG00000046714	Foxc2	1.99142	0.133063	0.0840716	0.455193	forkhead box C2 [Source:MGI Symbol;Acc:MGI:1347481]
ENSMUSG00000018199	Ro60	1.012	3.06698	0.0842846	0.455726	Ro60, Y RNA binding protein [Source:MGI Symbol;Acc:MGI:106652]
ENSMUSG00000068551	Zfp467	-1.62705	1.23881	0.0842993	0.455726	zinc finger protein 467 [Source:MGI Symbol;Acc:MGI:1916160]
ENSMUSG00000090141	Gm614	-2.39136	-0.245862	0.0843232	0.455726	predicted gene 614 [Source:MGI Symbol;Acc:MGI:2685460]
ENSMUSG00000025066	Sfr1	-0.303204	8.57758	0.0843463	0.455726	SWI5 dependent recombination repair 1 [Source:MGI Symbol;Acc:MGI:1915038]
ENSMUSG00000024505	Dtwd2	1.53314	1.81707	0.0843905	0.455727	DTW domain containing 2 [Source:MGI Symbol;Acc:MGI:1916107]
ENSMUSG00000028603	Scp2	0.762934	4.2997	0.08452	0.455934	sterol carrier protein 2, liver [Source:MGI Symbol;Acc:MGI:98254]
ENSMUSG00000026923	Notch1	-0.448126	6.85628	0.0845433	0.455934	notch 1 [Source:MGI Symbol;Acc:MGI:97363]
ENSMUSG00000108064	Gm44423	0.854277	3.64892	0.0845614	0.455934	predicted gene, 44423 [Source:MGI Symbol;Acc:MGI:5690815]
ENSMUSG00000026942	Traf2	-1.0905	2.68197	0.084757	0.456714	TNF receptor-associated factor 2 [Source:MGI Symbol;Acc:MGI:101835]
ENSMUSG00000030094	Xpc	1.0977	3.15363	0.0848306	0.456714	xeroderma pigmentosum, complementation group C [Source:MGI Symbol;Acc:MGI:103557]
ENSMUSG00000067336	Bmpr2	0.687979	4.01601	0.0848784	0.456714	bone morphogenetic protein receptor, type II (serine/threonine kinase) [Source:MGI Symbol;Acc:MGI:1095407]
ENSMUSG00000074825	Itpripl1	-1.04452	3.32057	0.0848827	0.456714	inositol 1,4,5-triphosphate receptor interacting protein-like 1 [Source:MGI Symbol;Acc:MGI:1920588]
ENSMUSG00000003039	Fam32a	-0.353736	6.70254	0.0850008	0.456853	family with sequence similarity 32, member A [Source:MGI Symbol;Acc:MGI:1915172]
ENSMUSG00000025236	Adpgk	0.944249	3.64216	0.0850086	0.456853	ADP-dependent glucokinase [Source:MGI Symbol;Acc:MGI:1919391]
ENSMUSG00000032097	Ddx6	-0.265578	8.82957	0.085041	0.456853	DEAD (Asp-Glu-Ala-Asp) box polypeptide 6 [Source:MGI Symbol;Acc:MGI:104976]
ENSMUSG00000033031	Cip2a	0.758843	4.28843	0.0851167	0.457022	cell proliferation regulating inhibitor of protein phosphatase 2A [Source:MGI Symbol;Acc:MGI:2146335]
ENSMUSG00000045694	Gm4997	0.52241	8.91891	0.0852127	0.457299	predicted gene 4997 [Source:MGI Symbol;Acc:MGI:3643651]
ENSMUSG00000039187	Fanci	2.22292	0.512156	0.0853187	0.457631	Fanconi anemia, complementation group I [Source:MGI Symbol;Acc:MGI:2384790]
ENSMUSG00000048234	Rnf149	-0.588847	5.0097	0.0854176	0.457889	ring finger protein 149 [Source:MGI Symbol;Acc:MGI:2677438]
ENSMUSG00000021384	Susd3	0.548835	4.99427	0.0854556	0.457889	sushi domain containing 3 [Source:MGI Symbol;Acc:MGI:1913579]
ENSMUSG00000032344	Cgas	-0.821041	3.59934	0.0855432	0.458121	cyclic GMP-AMP synthase [Source:MGI Symbol;Acc:MGI:2442261]
ENSMUSG00000021365	Nedd9	-0.314545	7.21695	0.085636	0.45838	neural precursor cell expressed, developmentally down-regulated gene 9 [Source:MGI Symbol;Acc:MGI:97302]
ENSMUSG00000030754	Copb1	-0.451791	7.14059	0.0857245	0.45838	coatomer protein complex, subunit beta 1 [Source:MGI Symbol;Acc:MGI:1917599]
ENSMUSG00000026739	Bmi1	-0.651179	5.40182	0.085778	0.45838	Bmi1 polycomb ring finger oncogene [Source:MGI Symbol;Acc:MGI:88174]
ENSMUSG00000030557	Mef2a	-0.417997	6.61135	0.0858166	0.45838	myocyte enhancer factor 2A [Source:MGI Symbol;Acc:MGI:99532]
ENSMUSG00000022553	Maf1	-0.467722	5.59166	0.0858695	0.45838	MAF1 homolog, negative regulator of RNA polymerase III [Source:MGI Symbol;Acc:MGI:1916127]
ENSMUSG00000037857	Nufip2	-0.272604	8.72997	0.0858742	0.45838	nuclear fragile X mental retardation protein interacting protein 2 [Source:MGI Symbol;Acc:MGI:1915814]
ENSMUSG00000033940	Brk1	-0.41073	6.03875	0.0859341	0.45838	BRICK1, SCAR/WAVE actin-nucleating complex subunit [Source:MGI Symbol;Acc:MGI:1915406]
ENSMUSG00000014905	Dnajb9	-0.457017	7.05238	0.0859916	0.45838	DnaJ heat shock protein family (Hsp40) member B9 [Source:MGI Symbol;Acc:MGI:1351618]
ENSMUSG00000079363	Gbp4	0.374425	7.35773	0.0860123	0.45838	guanylate binding protein 4 [Source:MGI Symbol;Acc:MGI:97072]
ENSMUSG00000055762	Eef1d	0.472232	6.3639	0.086035	0.45838	eukaryotic translation elongation factor 1 delta (guanine nucleotide exchange protein) [Source:MGI Symbol;Acc:MGI:1913906]
ENSMUSG00000020657	Dnajc27	1.41786	1.96833	0.0861035	0.458509	DnaJ heat shock protein family (Hsp40) member C27 [Source:MGI Symbol;Acc:MGI:2443036]
ENSMUSG00000029217	Tec	1.68749	1.80036	0.0861679	0.458548	tec protein tyrosine kinase [Source:MGI Symbol;Acc:MGI:98662]
ENSMUSG00000027782	Kpna4	-0.352904	6.76023	0.0861996	0.458548	karyopherin (importin) alpha 4 [Source:MGI Symbol;Acc:MGI:1100848]
ENSMUSG00000020521	Rnft1	0.685356	4.9602	0.0862786	0.458732	ring finger protein, transmembrane 1 [Source:MGI Symbol;Acc:MGI:1924142]
ENSMUSG00000024781	Lipa	-0.596733	4.73675	0.0864354	0.459134	lysosomal acid lipase A [Source:MGI Symbol;Acc:MGI:96789]
ENSMUSG00000040028	Elavl1	-0.484845	6.46771	0.086443	0.459134	ELAV (embryonic lethal, abnormal vision)-like 1 (Hu antigen R) [Source:MGI Symbol;Acc:MGI:1100851]
ENSMUSG00000050856	Atp5k	0.436211	7.67786	0.0865152	0.459282	ATP synthase, H+ transporting, mitochondrial F1F0 complex, subunit E [Source:MGI Symbol;Acc:MGI:106636]
ENSMUSG00000003746	Man1a	-0.661128	5.85843	0.0866101	0.459417	mannosidase 1, alpha [Source:MGI Symbol;Acc:MGI:104677]
ENSMUSG00000028251	Tstd3	0.910864	3.49599	0.0866407	0.459417	thiosulfate sulfurtransferase (rhodanese)-like domain containing 3 [Source:MGI Symbol;Acc:MGI:1924282]
ENSMUSG00000034171	Faah	0.45122	5.59283	0.0866741	0.459417	fatty acid amide hydrolase [Source:MGI Symbol;Acc:MGI:109609]
ENSMUSG00000038119	Cdon	0.647133	4.33041	0.086738	0.45952	cell adhesion molecule-related/down-regulated by oncogenes [Source:MGI Symbol;Acc:MGI:1926387]
ENSMUSG00000006705	Pknox1	-0.473551	5.6504	0.0869187	0.459935	Pbx/knotted 1 homeobox [Source:MGI Symbol;Acc:MGI:1201409]
ENSMUSG00000021868	Ppif	-0.686754	4.02002	0.0869258	0.459935	peptidylprolyl isomerase F (cyclophilin F) [Source:MGI Symbol;Acc:MGI:2145814]
ENSMUSG00000044551	9930012K11Rik	2.29798	-0.371384	0.0869758	0.459935	RIKEN cDNA 9930012K11 gene [Source:MGI Symbol;Acc:MGI:2145726]
ENSMUSG00000022807	Osbpl11	0.960422	3.62841	0.0869959	0.459935	oxysterol binding protein-like 11 [Source:MGI Symbol;Acc:MGI:2146553]
ENSMUSG00000041890	Git2	-0.36998	6.5881	0.0870387	0.459935	GIT ArfGAP 2 [Source:MGI Symbol;Acc:MGI:1347053]
ENSMUSG00000032897	Nfyc	-0.858738	3.54069	0.0871923	0.460511	nuclear transcription factor-Y gamma [Source:MGI Symbol;Acc:MGI:107901]
ENSMUSG00000084817	Gm5526	-1.38544	2.20438	0.087494	0.461456	predicted pseudogene 5526 [Source:MGI Symbol;Acc:MGI:3643066]
ENSMUSG00000030035	Wbp1	0.904821	3.7513	0.0874973	0.461456	WW domain binding protein 1 [Source:MGI Symbol;Acc:MGI:104710]
ENSMUSG00000000740	Rpl13	0.457063	7.18945	0.0875052	0.461456	ribosomal protein L13 [Source:MGI Symbol;Acc:MGI:105922]
ENSMUSG00000025931	Paqr8	1.72849	1.21285	0.0875679	0.461551	progestin and adipoQ receptor family member VIII [Source:MGI Symbol;Acc:MGI:1921479]
ENSMUSG00000021660	Btf3	-0.975839	3.49266	0.0876191	0.461586	basic transcription factor 3 [Source:MGI Symbol;Acc:MGI:1202875]
ENSMUSG00000036167	Pphln1	0.692479	4.60031	0.0876654	0.461594	periphilin 1 [Source:MGI Symbol;Acc:MGI:1917029]
ENSMUSG00000061559	Wdr61	-0.590558	5.51114	0.0878349	0.462251	WD repeat domain 61 [Source:MGI Symbol;Acc:MGI:1917493]
ENSMUSG00000019256	Ahr	-0.669191	4.44585	0.0880846	0.463329	aryl-hydrocarbon receptor [Source:MGI Symbol;Acc:MGI:105043]
ENSMUSG00000022407	Adsl	-0.960115	3.30556	0.0881993	0.463439	adenylosuccinate lyase [Source:MGI Symbol;Acc:MGI:103202]
ENSMUSG00000069520	Tmem19	-0.73675	3.83519	0.0882083	0.463439	transmembrane protein 19 [Source:MGI Symbol;Acc:MGI:1914476]
ENSMUSG00000063077	Kif1b	0.445571	5.71677	0.0882435	0.463439	kinesin family member 1B [Source:MGI Symbol;Acc:MGI:108426]
ENSMUSG00000039270	Megf9	-1.74441	1.77225	0.0882849	0.463439	multiple EGF-like-domains 9 [Source:MGI Symbol;Acc:MGI:1918264]
ENSMUSG00000023043	Krt18	1.70985	1.85639	0.0883456	0.463523	keratin 18 [Source:MGI Symbol;Acc:MGI:96692]
ENSMUSG00000023045	Soat2	-1.95809	0.756972	0.088424	0.463699	sterol O-acyltransferase 2 [Source:MGI Symbol;Acc:MGI:1332226]
ENSMUSG00000041775	Mapk1ip1	0.980685	2.82357	0.0885362	0.463857	mitogen-activated protein kinase 1 interacting protein 1 [Source:MGI Symbol;Acc:MGI:1916796]
ENSMUSG00000026568	Mpc2	0.541378	5.75911	0.088544	0.463857	mitochondrial pyruvate carrier 2 [Source:MGI Symbol;Acc:MGI:1917706]
ENSMUSG00000024241	Sos1	-0.494414	5.57547	0.0886334	0.464022	SOS Ras/Rac guanine nucleotide exchange factor 1 [Source:MGI Symbol;Acc:MGI:98354]
ENSMUSG00000021067	Sav1	-0.519214	5.23827	0.0886652	0.464022	salvador family WW domain containing 1 [Source:MGI Symbol;Acc:MGI:1927144]
ENSMUSG00000028832	Stmn1	0.528607	4.92453	0.0888534	0.46466	stathmin 1 [Source:MGI Symbol;Acc:MGI:96739]
ENSMUSG00000028975	Pex14	1.45179	2.45945	0.0888771	0.46466	peroxisomal biogenesis factor 14 [Source:MGI Symbol;Acc:MGI:1927868]
ENSMUSG00000031540	Kat6a	-0.385035	6.5519	0.0889476	0.464794	K(lysine) acetyltransferase 6A [Source:MGI Symbol;Acc:MGI:2442415]
ENSMUSG00000020021	Fgd6	-1.26787	1.73017	0.0890979	0.465058	FYVE, RhoGEF and PH domain containing 6 [Source:MGI Symbol;Acc:MGI:1261419]
ENSMUSG00000024248	Cox7a2l	0.451809	6.4384	0.089132	0.465058	cytochrome c oxidase subunit 7A2 like [Source:MGI Symbol;Acc:MGI:106015]
ENSMUSG00000025404	R3hdm2	0.407638	5.78762	0.0891332	0.465058	R3H domain containing 2 [Source:MGI Symbol;Acc:MGI:1919000]
ENSMUSG00000017144	Rnd3	1.63287	2.02769	0.0892319	0.465087	Rho family GTPase 3 [Source:MGI Symbol;Acc:MGI:1921444]
ENSMUSG00000003200	Sh3gl1	-0.624467	4.84605	0.0892763	0.465087	SH3-domain GRB2-like 1 [Source:MGI Symbol;Acc:MGI:700010]
ENSMUSG00000030201	Lrp6	-0.568046	4.6252	0.0893005	0.465087	low density lipoprotein receptor-related protein 6 [Source:MGI Symbol;Acc:MGI:1298218]
ENSMUSG00000037411	Serpine1	1.237	2.8747	0.0893186	0.465087	serine (or cysteine) peptidase inhibitor, clade E, member 1 [Source:MGI Symbol;Acc:MGI:97608]
ENSMUSG00000021103	Mnat1	0.621798	5.04236	0.0894347	0.46537	menage a trois 1 [Source:MGI Symbol;Acc:MGI:106207]
ENSMUSG00000086503	Xist	0.248334	9.94853	0.089532	0.46537	inactive X specific transcripts [Source:MGI Symbol;Acc:MGI:98974]
ENSMUSG00000090516	Rps11-ps1	1.96762	1.17191	0.0895472	0.46537	ribosomal protein S11, pseudogene 1 [Source:MGI Symbol;Acc:MGI:3644744]
ENSMUSG00000085396	Firre	1.24585	2.79718	0.089614	0.46537	functional intergenic repeating RNA element [Source:MGI Symbol;Acc:MGI:2147989]
ENSMUSG00000079491	H2-T10	-0.671523	4.0986	0.0896232	0.46537	histocompatibility 2, T region locus 10 [Source:MGI Symbol;Acc:MGI:95942]
ENSMUSG00000071074	Yipf3	0.586985	4.72717	0.0896431	0.46537	Yip1 domain family, member 3 [Source:MGI Symbol;Acc:MGI:106280]
ENSMUSG00000021939	Ctsb	-0.291211	7.84102	0.0900555	0.467276	cathepsin B [Source:MGI Symbol;Acc:MGI:88561]
ENSMUSG00000031314	Taf1	0.358038	7.15256	0.0901018	0.467281	TATA-box binding protein associated factor 1 [Source:MGI Symbol;Acc:MGI:1336878]
ENSMUSG00000030057	Cnbp	0.257184	9.45254	0.0901832	0.467469	cellular nucleic acid binding protein [Source:MGI Symbol;Acc:MGI:88431]
ENSMUSG00000030844	Rgs10	0.446298	6.24506	0.0902648	0.467658	regulator of G-protein signalling 10 [Source:MGI Symbol;Acc:MGI:1915115]
ENSMUSG00000032481	Smarcc1	0.565442	5.98028	0.0903939	0.468079	SWI/SNF related, matrix associated, actin dependent regulator of chromatin, subfamily c, member 1 [Source:MGI Symbol;Acc:MGI:1203524]
ENSMUSG00000024608	Rps14	0.282297	9.70986	0.0904367	0.468079	ribosomal protein S14 [Source:MGI Symbol;Acc:MGI:98107]
ENSMUSG00000029007	Agtrap	0.639437	4.48311	0.090603	0.468452	angiotensin II, type I receptor-associated protein [Source:MGI Symbol;Acc:MGI:1339977]
ENSMUSG00000021180	Rps6ka5	0.728288	4.05635	0.0906293	0.468452	ribosomal protein S6 kinase, polypeptide 5 [Source:MGI Symbol;Acc:MGI:1920336]
[truncated: 8,337 more rows]
